# Supplementary material for: Comprehensive identification of key compounds in different quality grades of soy sauce-aroma type baijiu by HS-SPME-GC-MS coupled with electronic nose
Source: Front Nutr. 2023 Mar 7;10:1132527. doi: 10.3389/fnut.2023.1132527 (PMC10028209; doi:10.3389/fnut.2023.1132527)
Supplement: Supplementary file 2 [file Data_Sheet_2.xlsx]

## Sheet: Table S1
	Table S1. The ethanol content of base liquor samples.
	Samples			%Vol
	3-Y			55.12
	3-1			55.25
	3-2			55.04
	3-3			55.17
	4-Y			54.87
	4-1			54.43
	4-2			54.32
	4-3			54.75
	5-Y			54.14
	5-1			54.21
	5-2			53.94
	5-3			53.89
	Note: the first letter in the sample number represents the serial number of the fermentation round and the second letter represents the quality grade of the base liquor. For example, 3-Y represents superior-grade base liquor of 3rd round of fermentation, 3-1 represents first-grade base liquor of 3rd round of fermentation, 3-2 represents second-grade base liquor of 3rd round of fermentation, 3-3 r…

## Sheet: Table S2
			Table S2. Contents (mg/L) of volatile compounds in different quality grades of base liquor of 3rd, 4th and 5th round of fermentation.
Compound name	Similarity	CAS	3-Y-1	3-Y-2	3-Y-3	3-Y-4	3-Y-5	3-Y-6	3-1-1	3-1-2	3-1-3	3-1-4	3-1-5	3-1-6	3-2-1	3-2-2	3-2-3	3-2-4	3-2-5	3-2-6	3-3-1	3-3-2	3-3-3	3-3-4	3-3-5	3-3-6	4-Y-1	4-Y-2	4-Y-3	4-Y-4	4-Y-5	4-Y-6	4-1-1	4-1-2	4-1-3	4-1-4	4-1-5	4-1-6	4-2-1	4-2-2	4-2-3	4-2-4	4-2-5	4-2-6	4-3-1	4-3-2	4-3-3	4-3-4	4-3-5
Esters
Butanoic acid, ethyl ester	100	105-54-4	239.697	235.773	264.205	249.317	271.304	253.094	161.376	177.86	168.931	185.983	185.112	174.627	432.669	446.477	401.131	398.779	402.933	407.157	381.367	395.051	394.012	395.61	393.806	399.546	538.902	526.734	540.516	538.032	488.567	416.448	223.577	219.368	225.865	217.669	218.147	217.442	508.822	515.811	519.963	532.036	499.152	477.699	220.792	208.617	220.218	214.462	223.752
Butanoic acid, 2-methyl-, ethyl ester	99	7452-79-1	70.9263	70.4999	78.1241	72.5145	75.8496	73.3517	60.3187	64.9234	63.8501	70.175	67.5515	69.3078	82.0047	84.6365	77.142	73.1499	74.9275	78.2015	26.3605	26.5945	26.6496	26.2277	26.2397	26.4929	141.084	130.107	134.611	133.457	126.742	106.49	92.3701	87.9794	67.8469	63.8462	60.6733	60.796	88.9966	91.0816	101.352	101.832	97.4682	91.7141	82.2705	79.3383	84.2783	77.9762	85.4385
Butanoic acid, 3-methyl-, ethyl ester	100	108-64-5	98.2204	104.162	112.933	105.491	112.798	109.519	93.4431	103.278	98.3529	112.094	108.156	107.069	138.986	140.275	131.463	121.626	123.814	129.5	47.1567	47.123	49.3041	48.5962	49.6197	48.5797	277.751	257.553	274.087	266.22	243.517	204.195	106.167	109.413	102.775	94.8579	91.4698	92.0318	188.199	192.956	192.564	193.615	182.158	173.39	127.856	122.815	134.139	121.297	132.032
1-Butanol, 2-methyl-, acetate	58	624-41-9	ND	ND	ND	ND	ND	ND	48.6047	57.7927	51.1357	53.3145	47.3991	45.5815	3.75754	6.11068	2.01805	1.96354	2.48409	2.14498	7.10949	2.74227	8.16867	2.41843	3.48956	3.21374	140.28	175.309	3.4036	1.80407	3.03707	2.42611	ND	ND	ND	ND	ND	ND	ND	ND	ND	ND	ND	ND	ND	ND	ND	ND	ND
1-Butanol, 3-methyl-, acetate	94	123-92-2	147.289	148.506	167.23	157.56	170.604	161.462	148.722	157.793	148.558	163.967	158.847	151.86	138.487	146.32	128.622	121.413	124.635	129.03	186.527	191.935	194.189	196.107	194.08	193.564	187.114	174.572	180.645	175.886	154.352	131.204	187.944	183.225	204.904	195.51	189.551	187.608	138.365	144.832	139.201	141.102	130.7	126.052	228.083	219.514	234.45	217.06	233.429
2-Ethyl-n-butyric acid ethyl ester	87	2983-38-2	ND	ND	ND	ND	ND	ND	3.4656	4.57088	3.66226	4.80198	4.98193	5.45201	ND	ND	ND	ND	ND	ND	ND	ND	ND	ND	ND	ND	ND	ND	ND	ND	ND	ND	ND	ND	ND	ND	ND	ND	ND	ND	ND	ND	ND	ND	ND	ND	ND	ND	ND
Pentanoic acid, ethyl ester	100	539-82-2	60.9286	59.8821	66.443	62.9528	66.5128	62.6448	33.0917	35.8932	34.9168	39.9234	38.01	37.1714	122.922	128.786	117.007	109.909	112.069	117.174	47.3843	49.2828	49.2417	49.1457	50.4678	49.0056	186.236	180.722	188.079	175.332	167.568	140.122	41.2481	38.3183	35.3413	32.811	31.6066	32.1808	130.574	131.355	156.677	155.779	147.75	138.296	43.8216	42.1697	45.7498	42.2057	46.6834
Butanoic acid, butyl ester	94	109-21-7	34.5784	35.8446	38.9215	37.8449	39.3683	38.375	13.7535	14.7604	14.0896	15.6268	14.6781	14.4977	10.2175	10.6049	8.73588	7.86737	8.3131	8.18272	34.4997	33.8905	35.1721	34.5064	35.4835	33.9628	12.6045	11.3	10.6557	13.0454	10.9664	8.46354	7.94306	7.47399	11.9788	10.4957	9.82379	10.0187	8.98736	9.43268	8.79153	8.81614	8.0492	7.22966	4.11139	3.78271	4.16248	3.31208	4.34003
Propanoic acid, 2-methyl-, 3-methylbutyl ester	94	27625-35-0	4.15452	6.56933	8.06557	4.67149	4.83557	8.25956	7.90908	7.49765	3.90307	6.40935	6.19869	7.66966	ND	ND	ND	ND	ND	ND	5.32624	6.89946	6.10831	5.10144	6.79621	6.6359	ND	ND	ND	ND	ND	ND	7.9953	7.6519	10.5114	4.8048	7.32844	7.52278	4.25595	4.03723	5.22216	3.28844	3.09073	2.507	8.07758	7.99078	9.42201	6.33132	8.63222
Hexanoic acid, ethyl ester	100	123-66-0	622.836	616.882	700.821	663.281	699.414	663.608	806.414	851.675	813.05	918.222	877.158	860.93	2165.03	2274.17	1839.3	1689.34	1740.03	1819.72	1288.02	1291.54	1303.81	1299.29	1318.6	1282.64	3374.24	3166.23	3312.38	3194.27	2785.15	2700.94	737.705	707.145	794.136	704.209	647.443	670.052	2022.09	2057.63	2543.27	2454.4	2368.71	2264.48	929.06	882.378	999.005	862.788	953.017
Butanoic acid, 3-methylbutyl ester	99	106-27-4	18.1605	17.688	20.2061	19.3897	21.2954	19.3907	14.862	17.4219	15.6207	17.9134	18.1592	16.1267	18.2406	19.4655	14.3473	12.6626	13.4607	14.5328	43.4921	43.6187	43.6878	42.452	44.0443	42.4203	50.6	45.4587	46.259	47.1723	38.052	31.8422	21.418	21.2339	20.9685	17.1191	15.301	15.8877	14.5548	15.8149	23.6183	21.929	21.0943	20.3484	14.9276	13.8997	16.5377	13.4262	15.7691
Acetic acid, hexyl ester	98	142-92-7	11.2112	11.4256	13.0077	12.7644	13.2991	10.5353	10.1548	10.977	7.68445	9.59213	9.96428	8.46128	14.3588	15.4658	14.0699	13.5827	13.6001	14.6847	34.7067	33.8615	34.9077	34.5106	34.4292	35.0218	20.6621	18.6456	19.5952	18.7941	15.733	13.6659	12.4059	12.2001	9.75608	8.60024	8.0824	8.29445	7.70029	8.28127	13.3442	13.5495	12.7139	12.138	10.0525	9.42949	10.4756	9.69105	10.7099
Butanoic acid, 2-methyl-, 3-methylbutyl ester	92	27625-35-0	ND	ND	ND	ND	ND	ND	4.13796	3.68802	3.31438	3.83441	4.49743	4.56311	ND	ND	ND	ND	ND	ND	ND	ND	ND	ND	ND	ND	ND	ND	ND	ND	ND	ND	ND	ND	ND	ND	ND	ND	ND	ND	ND	ND	ND	ND	1.56657	1.70642	1.61797	1.3797	1.56311
Ethyl 5-methylhexanoate	93	10236-10-9	8.29206	7.75961	9.6227	8.74531	9.85132	8.10198	9.5655	10.2994	9.619	11.2591	9.97243	9.32652	4.18265	7.14901	5.00863	3.76114	4.68942	4.75401	4.92687	4.9852	5.05005	4.7233	4.7057	5.1397	12.0446	10.9413	10.713	11.5935	8.33315	7.13886	1.68545	1.96279	6.91153	5.8547	5.40414	5.24716	5.41849	4.92799	6.15994	5.98356	5.22772	5.14499	10.6932	9.42481	11.2952	8.77196	10.2047
Butanoic acid, 3-methyl-, 3-methylbutyl ester	94	659-70-1	3.272	3.02202	3.79391	2.69473	3.76254	3.34862	3.34005	3.30873	3.11193	3.33622	3.35728	3.05123	ND	ND	ND	ND	ND	ND	2.5011	2.34512	2.32122	2.07636	2.4074	2.22886	14.8312	13.7652	15.3355	13.5964	9.74409	8.84757	1.11988	1.04889	3.17633	1.89766	1.83968	1.64186	ND	ND	ND	ND	ND	ND	2.88004	2.58095	3.46323	2.42978	3.04738
Heptanoic acid, ethyl ester	99	106-30-9	129.273	125.984	141.03	136.038	140.496	135.931	155.434	163.354	160.257	177.586	171.857	168.445	485.25	511.653	366.062	405.857	338.971	364.833	88.2352	90.0543	89.5678	87.6106	91.4223	87.7629	766.671	697.008	735.051	709.838	570.635	587.674	106.348	116.144	121.408	101.954	89.9529	94.777	388.49	393.168	431.815	408.156	383.61	375.439	261.604	242.425	285.462	230.1	265.177
Pentanoic acid, butyl ester	96	591-68-4	7.63417	7.94939	8.72628	7.93602	8.71187	8.53425	3.04868	3.01343	1.87023	3.08614	2.74728	4.24494	ND	ND	ND	ND	ND	ND	3.63205	3.95916	3.63201	3.74585	3.77692	3.78265	ND	ND	ND	ND	ND	ND	2.10195	1.73835	3.10042	3.24086	3.21191	3.2194	3.06769	3.19134	2.30984	2.40714	1.63591	1.58568	ND	ND	ND	ND	ND
Propanoic acid, 2-hydroxy-, ethyl ester	98	97-64-3	1054.18	898.172	834.668	1025.18	836.794	721.218	605.062	699.237	578.57	510.59	635.475	486.907	364.984	395.008	428.805	127.093	432.186	370.982	447.372	452.607	496.049	494.772	522.581	620.512	312.371	292.784	297.204	300.713	280.239	292.582	504.196	478.491	468.443	458.501	528.296	469.626	482.401	471.608	299.893	263.894	304.044	305.859	541.224	510.746	499.698	509.209	528.11
Hexanoic acid, 2-methylpropyl ester	97	105-79-3	4.41208	4.53428	4.20284	5.23417	5.57132	5.01078	6.62459	6.30429	6.53082	7.04519	6.74676	6.45535	10.718	10.2459	6.50857	3.37474	5.40458	6.30998	10.0644	10.4963	9.77032	9.74557	10.534	10.2008	21.3093	20.5999	19.3641	17.9608	13.2293	11.8595	4.46541	4.06545	4.21579	3.31068	2.98264	3.35839	6.77801	6.06449	8.56235	8.19138	8.09451	7.74086	2.47731	2.19129	2.49801	2.08647	2.59758
Pentanoic acid, 3-methylbutyl ester	91	2050-09-1	4.14603	4.02752	4.87387	4.83007	5.19363	4.29357	2.94672	2.91651	2.93507	3.13071	2.73587	2.96044	5.28608	6.16007	3.42091	3.78074	3.39926	3.7988	3.96111	4.05306	3.67033	3.39983	4.07931	3.68908	18.7802	16.3531	16.7579	14.295	9.69662	7.87666	1.86282	1.47189	2.35009	1.7982	1.5434	1.45899	5.62056	5.48484	6.48258	6.0559	5.94582	5.66805	ND	ND	ND	ND	ND
Hexanoic acid, butyl ester	100	626-82-4	50.8016	48.0068	57.2745	53.6864	56.3647	54.7079	37.1412	38.2791	37.5792	41.9382	41.212	39.1991	28.0509	29.6723	17.9036	16.1678	17.7297	17.8562	66.9052	64.6855	65.7608	62.9535	65.1804	65.6228	37.844	33.0712	33.7821	33.0669	23.6874	20.832	20.4687	20.9239	17.9213	14.6302	13.2349	14.0401	12.9648	13.3288	21.5489	19.841	18.4499	18.0396	6.48982	5.35313	7.13869	5.13222	6.24104
Butanoic acid, hexyl ester	98	2639-63-6	13.7883	13.673	16.395	14.8992	13.9315	14.232	8.20227	7.31789	6.3196	9.60041	8.13507	9.00987	5.4732	5.96442	5.4162	3.03504	5.11677	5.16087	39.6621	38.7769	39.0432	37.1243	38.2192	39.2618	18.439	19.6584	19.3199	17.7933	9.84614	9.08712	7.05008	6.68348	2.80961	3.91913	3.31662	2.64831	2.63005	8.65934	6.82002	7.05938	6.80744	5.59723	3.59615	2.2171	3.13497	2.78013	3.05923
Octanoic acid, ethyl ester	100	106-32-1	1622.03	1584.83	1812.96	1713.22	1818.72	1706.9	1600.79	1651.5	1633.9	1801.97	1786.81	1699.77	1370.35	1429.67	1354	1349.19	1316.7	1409.63	744.81	733.033	747.557	712.135	731.728	728.717	3841.68	3424.78	3596.49	3512.64	3289.62	3035.55	1737.75	1725.82	1384.51	1138.98	1053.28	1102.68	1018.31	1023.98	1796.25	1669.25	1582.57	1575.37	2502.18	2134.97	2610.63	2027.32	2393.07
Isopentyl hexanoate	99	2198-61-0	26.6402	26.0555	29.5248	28.4314	28.9071	24.5698	35.9528	36.8623	36.5597	39.9581	39.3693	37.6799	65.0035	66.1768	30.8112	5.27621	32.5342	33.87	58.5722	58.096	58.6062	54.6963	56.5165	57.4814	220.633	191.053	200.234	197.288	197.062	198.223	24.1931	25.0858	27.7729	22.3675	20.3809	21.5472	59.8945	59.7475	66.6279	60.0229	55.7224	57.2288	22.7575	18.149	23.5037	17.3063	21.4016
Acetic acid, octyl ester	94	112-14-1	8.01303	8.06106	11.0152	7.95351	8.85336	10.1122	9.39714	10.1257	9.59086	10.1901	9.46062	10.3966	9.17897	7.64648	3.60297	5.10735	5.40734	4.09114	6.89038	6.55616	7.60538	5.9521	7.86608	6.84193	ND	ND	ND	ND	ND	ND	4.82877	4.73972	7.52169	5.8258	5.19847	5.717	4.73281	5.68201	5.33381	4.90723	3.98168	4.18774	ND	ND	ND	ND	ND
Nonanoic acid, ethyl ester	98	123-29-5	285.121	286.66	329.105	313.346	334.808	308.127	303.178	308.867	307.565	332.402	347.302	319.207	185.125	191.927	158.386	166.689	179.013	190.428	145.563	146.257	155.221	141.576	141.815	150.406	633.371	566.442	579.197	587.988	577.198	553.949	239.434	228.904	193.422	170.312	161.202	169.682	229.222	218.837	238.208	224.424	210.709	209.98	235.05	185.909	228.279	183.82	216.981
8-Methylnonanoic acid, ethyl ester	99	5129-54-4	18.3931	15.8757	20.8341	15.8578	20.9056	20.3405	30.2989	31.5234	25.8361	29.7183	34.1837	28.5732	11.1863	12.4171	4.97907	15.1509	5.54043	6.1822	8.41647	9.00319	9.04243	8.82897	7.99595	7.5428	24.6543	21.1722	23.1506	24.1036	12.7802	9.89905	8.64277	10.2523	14.4005	12.5578	10.9358	11.7212	8.49981	12.591	10.1461	7.68895	8.29142	9.02418	11.2878	9.51333	12.8444	11.2804	10.8749
Propyl octanoate	97	624-13-5	7.66012	6.89231	8.99125	8.19685	9.12249	7.39502	8.65148	9.79202	10.0261	11.2756	8.49895	4.70312	17.1371	17.3473	16.3045	18.6029	17.8012	17.8097	3.78561	3.98954	4.26839	3.98366	3.65634	4.44003	15.5426	12.4903	13.1343	14.3292	6.55493	6.00341	5.69556	5.79981	4.55123	3.55821	4.79608	4.8618	4.49852	4.24181	5.72101	5.89541	5.85602	5.12694	3.54228	2.71467	3.62649	3.02333	2.86146
Pentanoic acid, 2-hydroxy-4-methyl-, ethyl ester	91	10348-47-7	ND	ND	ND	ND	ND	ND	33.3152	35.9677	34.0478	36.7438	38.761	36.9249	21.8029	24.9986	23.8441	44.867	25.4222	26.0341	28.005	29.1296	30.5861	33.8267	32.0931	31.812	ND	ND	ND	ND	ND	ND	20.4131	19.1783	27.3248	29.6096	29.8693	28.892	26.9403	30.0202	24.8812	25.3338	23.6149	24.0941	31.2849	31.8436	29.391	34.3863	33.1675
Acetic acid, nonyl ester	97	143-13-5	4.86732	5.13718	6.91334	6.81503	6.71077	5.98056	5.10605	7.4072	5.11664	5.51001	5.54182	4.08471	ND	ND	ND	ND	ND	ND	5.85511	3.95529	7.00316	7.02085	4.10556	7.71284	ND	ND	ND	ND	ND	ND	1.81738	2.08022	3.78349	3.22697	2.7855	3.18629	ND	ND	ND	ND	ND	ND	3.26093	2.76883	3.41919	3.22199	3.12549
3-Nonenoic acid, ethyl ester	97	13481-87-3	8.73681	9.81418	12.3665	8.84647	9.52271	9.22017	7.93484	7.49765	8.41932	9.9917	13.5722	12.3827	8.20714	8.0217	3.60932	2.94734	3.97857	4.32957	2.91976	3.2024	2.90947	2.8146	3.05183	2.87425	11.8341	10.3366	11.1559	11.4709	5.70884	5.78069	5.52287	5.00576	8.55368	6.35819	6.56246	6.31575	6.12977	5.94984	6.16725	6.08511	5.12902	5.86847	8.62764	5.8951	8.68321	6.02087	7.60799
Hexanoic acid, hexyl ester	99	6378-65-0	13.2233	14.0225	16.3422	15.4165	16.5505	15.3405	20.5762	16.0777	20.5367	21.4054	22.7235	19.8189	30.2314	30.4305	21.4847	28.2404	25.9789	26.612	62.2735	63.5946	68.0298	65.35	62.7091	66.5078	87.2257	73.3436	78.0717	79.8244	30.4053	29.0078	27.5242	27.3876	5.83006	5.0682	5.21732	5.39105	4.36291	4.92257	29.589	28.5528	26.6563	26.3877	5.39743	3.91282	4.55999	4.55418	4.29234
Butyl caprylate	96	589-75-3	22.8865	22.1857	24.967	24.4435	25.3306	24.6222	8.89386	9.49216	9.18159	10.3676	10.6216	9.51574	10.7161	11.3764	7.03968	7.86998	7.62311	7.39833	4.69799	4.61842	4.99746	5.11694	4.74972	5.37602	ND	ND	ND	ND	ND	ND	ND	ND	ND	ND	ND	ND	ND	ND	ND	ND	ND	ND	4.49178	3.6891	4.47524	3.63437	4.15338
Butanoic acid, octyl ester	97	110-39-4	ND	ND	ND	ND	ND	ND	3.45072	3.29238	3.80039	3.29559	5.91263	5.82397	ND	ND	ND	ND	ND	ND	5.39495	5.41937	7.92773	3.11581	6.34618	8.00435	4.30052	4.85927	5.86904	8.35102	4.64618	3.31215	7.51032	6.18729	1.72971	3.61563	1.74865	1.79529	6.74369	7.7078	6.96056	7.62125	7.86597	5.94462	2.9505	1.82356	2.29868	1.76601	2.24257
Decanoic acid, ethyl ester	100	110-38-3	1245.87	1218.3	1445.25	1399.97	1461.68	1350.46	659.962	671.574	660.866	725.058	740.966	686.371	246.59	251.839	219.047	203.43	267.58	284.964	547.442	563.246	628.613	574.811	561.293	604.494	1469.72	1309.39	1343.54	1405.7	1441.02	1427.09	491.017	468.793	586.2	533.787	556.351	542.338	508.025	511.172	515.232	490.856	460.861	455.113	1266.95	964.079	1190.4	1004.44	1119.27
Ethyl trans-4-decenoate	100	76649-16-6	59.5549	60.178	63.9149	66.8554	69.1388	65.4742	52.9771	55.1067	55.5152	58.9199	61.0595	58.1771	20.3753	25.587	20.9199	16.9945	24.5221	18.5634	43.5542	43.0277	47.0761	46.5537	44.7426	45.4293	120.148	108.392	116.35	117.524	114.564	108.201	41.9897	30.1473	44.9967	41.806	41.47	41.0689	38.9283	38.7467	44.0971	42.7999	40.7117	39.9103	49.9046	39.7341	48.5251	41.1207	45.5956
Butanedioic acid, diethyl ester	83	123-25-1	14.4452	14.6008	15.9419	15.6216	16.405	15.8688	12.7034	13.7138	13.3646	13.7082	15.4311	13.5345	8.44253	10.067	7.28573	7.42243	7.57353	7.09914	7.61827	8.97474	10.1931	9.71739	9.81961	9.38209	20.7994	19.867	18.5694	22.4771	14.4985	12.0901	11.8979	10.3804	12.984	13.5	14.1851	13.9242	12.6391	13.1474	13.3302	13.3825	13.3305	13.1408	21.7369	21.6231	20.1895	23.0475	21.6274
Ethyl 9-decenoate	88	67233-91-4	7.82984	6.73958	8.99583	6.96541	7.2288	8.58174	6.43663	5.71137	3.443	5.1203	7.05197	5.4352	ND	ND	ND	ND	ND	ND	ND	ND	ND	ND	ND	ND	ND	ND	ND	ND	ND	ND	2.60073	2.2798	2.51068	2.58519	2.78242	3.09335	1.85841	2.56122	2.84972	3.20923	3.12286	2.52866	8.95317	7.36991	9.35132	7.66746	8.46941
4-Decenoic acid, ethyl ester, (Z)-	97	26825-88-7	11.2596	10.7621	10.8747	12.2324	13.6306	12.688	9.11448	9.14859	8.9437	9.9136	8.67029	11.4148	4.02328	5.17484	3.47218	2.22141	4.15463	4.29636	7.87121	9.33848	7.87797	9.32376	7.05032	7.53986	21.7609	18.3771	20.4899	26.6968	17.4661	16.7221	6.84316	5.91683	5.38533	6.78356	5.59012	5.35154	6.46033	5.08016	7.34955	7.00199	6.59405	6.50515	6.80403	5.27758	8.9473	5.8741	8.35268
Docosanoic acid, ethyl ester	98	5908-87-2	9.90535	8.66196	9.85326	10.8872	9.96336	9.96706	8.49001	8.84911	8.73395	9.73058	9.99565	9.21931	6.56065	6.6449	2.67256	5.16647	3.10316	3.38166	5.31196	4.85539	6.3133	5.98169	5.64296	6.00971	ND	ND	ND	ND	ND	ND	4.2256	4.45707	4.96494	4.8642	5.07826	4.23212	4.30841	4.47772	3.81015	4.34261	4.92947	4.56899	5.16683	4.25488	5.41178	4.23738	5.41048
Undecanoic acid, ethyl ester	92	627-90-7	ND	ND	ND	ND	ND	ND	12.9894	13.6328	12.8351	15.2059	14.8297	13.9915	11.1684	11.0957	4.18226	50.5287	4.99765	5.33079	2.08747	2.04324	3.02533	2.42322	1.72058	2.13349	28.0545	21.8946	20.643	19.4591	19.7502	16.5409	6.51258	8.069	6.35031	6.03725	6.92464	6.3723	6.01123	6.05078	6.94023	8.36097	6.96118	6.63286	8.74163	6.58256	8.34105	7.6903	6.28975
Benzeneacetic acid, ethyl ester	99	101-97-3	531.991	542.629	616.478	578.303	623.565	589.545	507.025	531.918	520.147	582.257	570.001	556.265	442.217	447.475	318.59	310.575	330.55	345.736	243.237	249.229	260.504	269.383	260.463	254.84	760.755	753.8	777.202	768.444	668.67	780.258	887.428	862.608	769.351	817.026	842.409	803.599	552.032	584.493	555.347	556.923	537.268	508.404	835.173	795.69	800.583	847.495	818.745
9-Tetradecen-1-ol, acetate, (E)-	99	23192-82-7	ND	ND	ND	ND	ND	ND	15.4582	15.1789	15.5746	16.5403	16.0028	15.6388	ND	ND	ND	ND	ND	ND	7.56039	5.15948	7.10893	7.62187	7.11884	4.59208	22.7097	22.3378	23.1837	24.9112	27.6532	17.7478	ND	ND	ND	ND	ND	ND	ND	ND	ND	ND	ND	ND	10.1829	7.89076	9.66205	8.54356	8.42509
Dodecanoic acid, ethyl ester	100	106-33-2	314.092	326.808	364.577	372.577	396.129	364.6	238.098	245.235	238.547	267.05	267.08	250.21	184.232	196.354	106.892	114.206	114.333	117.451	144.06	158.399	199.014	188.946	176.259	182.793	510.584	429.72	462.279	495.186	477.203	453.9	174.701	153.756	147.029	139.905	153.552	139.871	136.697	133.894	179.247	152.77	156.094	155.123	272.455	217.52	264.126	227.415	235.69
1-Butanol, 3-methyl-, benzoate	93	94-46-2	ND	ND	ND	ND	ND	ND	3.94819	3.45505	4.10551	3.13032	4.01089	4.26554	ND	ND	ND	ND	ND	ND	5.64895	3.76749	5.28832	7.13807	7.02369	5.48578	ND	ND	ND	ND	ND	ND	ND	ND	ND	ND	ND	ND	ND	ND	ND	ND	ND	ND	5.29445	4.90168	5.97211	5.60679	3.68602
Heptadecanoic acid, ethyl ester	99	14010-23-2	ND	ND	ND	ND	ND	ND	26.5423	22.043	22.7066	22.4096	24.3323	22.7915	ND	ND	ND	ND	ND	ND	ND	ND	ND	ND	ND	ND	ND	ND	ND	ND	ND	ND	ND	ND	ND	ND	ND	ND	ND	ND	ND	ND	ND	ND	ND	ND	ND	ND	ND
Tetradecanoic acid, ethyl ester	100	124-06-1	134.7	151.739	162.357	167.537	185.11	166.668	134.895	141.858	135.103	147.783	149.134	140.129	48.8811	49.0154	42.7873	41.8032	42.4037	42.9522	78.7895	93.3296	127.887	122.526	108.799	114.258	230.352	176.083	216.184	228.745	176.936	168.968	68.7439	63.3006	60.6245	61.8093	64.393	63.9445	63.7627	60.0121	71.1038	61.3738	61.1989	56.8068	87.9607	74.6682	87.7853	82.9366	78.7148
Pentadecanoic acid, ethyl ester	97	41114-00-5	40.0557	42.5987	51.4899	45.4802	50.325	49.8412	47.7259	47.0412	44.8829	45.3435	47.3981	45.8791	25.3616	27.9974	10.8912	12.3411	10.3889	11.66	16.4243	21.1911	31.4275	29.7698	25.6198	26.5457	64.1025	50.3997	63.4578	63.7218	63.4243	61.1409	21.4094	17.9943	20.9675	20.1317	21.9732	21.2978	21.5985	19.4548	22.5222	18.0478	20.0297	18.5401	28.4872	25.0759	28.8411	28.3099	25.741
Eicosanoic acid, ethyl ester	98	18281-05-5	25.0773	26.0369	32.026	26.6373	33.6942	31.429	29.5147	30.7644	26.0465	26.855	28.7735	28.131	16.431	19.8492	7.27421	8.32236	5.30711	7.9775	9.67164	13.5562	20.0112	17.2167	15.2236	17.7223	45.1238	32.7231	38.5978	44.1066	35.3473	43.5449	13.346	10.9887	13.6321	12.3354	14.1922	13.3478	13.3678	12.26	15.5891	11.9168	13.4292	12.0665	16.4451	14.4319	16.9334	16.6227	14.6205
Ethyl tridecanoate	91	28267-29-0	4.82539	5.86928	6.11097	4.36418	2.37245	5.16027	3.57445	4.31054	4.22866	4.50339	3.96648	3.59105	ND	ND	ND	ND	ND	ND	2.77545	3.3115	4.9627	3.38631	4.37897	4.44873	ND	ND	ND	ND	ND	ND	3.48117	3.17036	1.56049	1.35361	1.50403	1.34616	1.40957	1.32713	3.23425	2.214	1.97733	2.21668	2.34575	1.62859	2.52698	2.14428	1.8523
Hexadecanoic acid, ethyl ester	100	628-97-7	705.942	823.728	891.067	920.082	1069.72	850.251	850.172	862.303	796.863	852.109	870.782	803.292	263.311	242.995	215.452	258.214	236.297	239.795	428.682	564.736	763.727	761.545	654.127	707.502	1434.33	947.443	1253.56	1418.23	1056.26	1074.89	395.654	350.765	286.717	307.378	325.76	331.934	350.082	390.184	429.922	351.753	373.686	342.552	410.953	358.917	411.524	412.857	361.653
Ethyl 9-hexadecenoate	100	54546-22-4	16.9894	19.0014	22.3666	22.1714	25.4195	17.9449	15.3022	15.5916	14.8661	15.467	15.808	15.5244	5.20913	5.93009	2.60842	2.74271	2.55347	2.57895	7.81941	12.6837	17.7842	17.3395	14.5174	15.4359	18.9974	10.5551	18.4673	18.0991	15.0965	14.6044	4.26975	3.67133	4.16618	4.56074	5.14751	4.1133	5.18433	4.3014	5.6486	3.75581	4.7932	4.05023	6.77857	6.48962	6.55489	6.91825	5.52179
Diethyl Phthalate	93	84-66-2	ND	ND	ND	ND	ND	ND	9.77233	12.3752	11.8079	13.4021	13.1899	10.5198	ND	ND	ND	ND	ND	ND	ND	ND	ND	ND	ND	ND	ND	ND	ND	ND	ND	ND	ND	ND	ND	ND	ND	ND	ND	ND	ND	ND	ND	ND	ND	ND	ND	ND	ND
(E)-9-Octadecenoic acid ethyl ester	99	6114-18-7	18.6886	22.5117	23.7459	23.5406	30.2464	21.001	19.2087	20.004	18.3756	19.4694	19.7578	17.0633	3.58056	3.31215	2.0148	3.35008	2.26551	2.58326	8.58271	13.1366	16.2747	17.0101	13.9916	15.1414	22.1603	13.0851	22.1117	30.2828	24.9953	24.7894	4.63888	4.1532	3.97928	3.84071	4.64808	5.12193	4.5222	3.89778	5.35682	4.65894	4.79436	4.70581	4.04668	3.71424	3.52364	4.13164	3.48577
Linoleic acid ethyl ester	100	544-35-4	34.4945	40.2988	42.5549	44.5364	51.9328	38.0787	34.3193	39.384	32.748	34.2604	36.5361	32.2871	5.84515	5.83736	3.62011	4.91725	4.24074	4.13299	13.6391	20.4802	26.8311	27.0504	23.0905	24.8828	38.7353	24.9497	30.0654	34.4604	26.8194	24.5312	6.29611	5.94688	5.55456	6.51086	6.76282	7.3177	8.43703	6.3053	6.66878	5.57152	5.50273	4.98874	7.39925	6.86899	7.62209	7.71483	6.59707
Propanoic acid, propyl ester	93	106-36-5	ND	ND	ND	ND	ND	ND	ND	ND	ND	ND	ND	ND	16.7516	18.753	17.8226	18.6079	17.8378	18.5392	ND	ND	ND	ND	ND	ND	ND	ND	ND	ND	ND	ND	ND	ND	ND	ND	ND	ND	ND	ND	ND	ND	ND	ND	ND	ND	ND	ND	ND
Butanoic acid, 3-methyl-, propyl ester	89	557-00-6	ND	ND	ND	ND	ND	ND	ND	ND	ND	ND	ND	ND	2.37552	3.22398	2.53971	2.20965	2.18891	2.32711	ND	ND	ND	ND	ND	ND	ND	ND	ND	ND	ND	ND	ND	ND	ND	ND	ND	ND	ND	ND	ND	ND	ND	ND	ND	ND	ND	ND	ND
Pentanoic acid, propyl ester	88	141-06-0	ND	ND	ND	ND	ND	ND	ND	ND	ND	ND	ND	ND	3.90463	4.42431	3.8802	3.18072	3.6883	3.79999	ND	ND	ND	ND	ND	ND	ND	ND	ND	ND	ND	ND	3.1272	3.02028	1.58208	1.43683	1.12914	0.0434685	1.22748	1.32384	3.17771	3.40219	3.22815	3.04072	ND	ND	ND	ND	ND
Heptanoic acid, propyl ester	96	7778-87-2	ND	ND	ND	ND	ND	ND	ND	ND	ND	ND	ND	ND	6.55014	6.8816	4.65662	6.01773	2.71296	4.35071	ND	ND	ND	ND	ND	ND	ND	ND	ND	ND	ND	ND	ND	ND	ND	ND	ND	ND	ND	ND	ND	ND	ND	ND	ND	ND	ND	ND	ND
Propanoic acid, 2-methyl-, octyl ester	88	109-15-9	5.88511	5.50974	3.13836	6.87737	4.61495	3.52131	ND	ND	ND	ND	ND	ND	5.10568	5.01454	5.48048	7.66421	7.04887	7.04195	ND	ND	ND	ND	ND	ND	ND	ND	ND	ND	ND	ND	ND	ND	ND	ND	ND	ND	ND	ND	ND	ND	ND	ND	ND	ND	ND	ND	ND
n-Heptyl hexanoate	92	6976-72-3	ND	ND	ND	ND	ND	ND	ND	ND	ND	ND	ND	ND	5.56472	11.6594	2.13524	3.6349	5.07502	5.30086	ND	ND	ND	ND	ND	ND	ND	ND	ND	ND	ND	ND	ND	ND	ND	ND	ND	ND	ND	ND	ND	ND	ND	ND	ND	ND	ND	ND	ND
Benzenepropanoic acid, ethyl ester	92	2021-28-5	ND	ND	ND	ND	ND	ND	ND	ND	ND	ND	ND	ND	47.9973	52.307	26.7145	40.6202	26.2979	29.1763	36.2151	36.2149	39.5361	44.3136	40.7847	32.6979	90.5312	86.7241	94.8931	92.3417	96.1498	87.4263	29.6588	27.3488	25.1306	25.5564	26.5542	23.8618	ND	ND	ND	ND	ND	ND	55.7422	55.36	56.5722	54.6831	55.3687
Acetic acid, butyl ester	98	123-86-4	20.4257	19.8066	21.7133	21.5311	21.974	20.1613	ND	ND	ND	ND	ND	ND	ND	ND	ND	ND	ND	ND	50.8223	48.1374	54.1283	54.958	50.572	68.7822	ND	ND	ND	ND	ND	ND	10.5719	10.4144	11.7425	10.8848	10.6924	11.4623	11.4533	10.5486	10.7252	11.8053	10.4259	10.5196	9.64235	9.17729	10.1909	8.75602	9.16174
Propanoic acid, 2-methyl-, butyl ester	95	97-87-0	ND	ND	ND	ND	ND	ND	ND	ND	ND	ND	ND	ND	ND	ND	ND	ND	ND	ND	3.52184	2.99223	2.95908	2.91772	2.75818	2.81217	ND	ND	ND	ND	ND	ND	ND	ND	ND	ND	ND	ND	ND	ND	ND	ND	ND	ND	ND	ND	ND	ND	ND
Propanoic acid, 2-methyl-, 2-methylpropyl ester	97	97-85-8	ND	ND	ND	ND	ND	ND	ND	ND	ND	ND	ND	ND	ND	ND	ND	ND	ND	ND	8.21005	8.89409	8.37842	8.71034	7.85432	8.87886	ND	ND	ND	ND	ND	ND	ND	ND	ND	ND	ND	ND	ND	ND	ND	ND	ND	ND	ND	ND	ND	ND	ND
Butanoic acid, 2-ethyl-, 2-methylpropyl ester	91	74082-06-7	ND	ND	ND	ND	ND	ND	ND	ND	ND	ND	ND	ND	ND	ND	ND	ND	ND	ND	1.80493	1.33289	0.81969	2.15638	2.27889	2.1005	ND	ND	ND	ND	ND	ND	2.24994	2.27626	1.10254	4.1438	3.80363	3.6361	3.69429	3.43538	2.14843	2.9996	1.45119	2.50064	ND	ND	ND	ND	ND
Isoamyl lactate	97	19329-89-6	ND	ND	ND	ND	ND	ND	ND	ND	ND	ND	ND	ND	ND	ND	ND	ND	ND	ND	6.91073	6.40647	6.74053	8.02818	7.63942	6.94	ND	ND	ND	ND	ND	ND	7.29648	7.33275	8.32503	8.16607	7.86571	8.45879	7.80304	8.20707	7.77617	8.73453	4.17397	8.17918	7.98561	8.00856	7.70814	8.13469	8.22791
2-Docosenoic acid, 2,4,21-trimethyl-, methyl ester, (E)-	92	56630-80-9	2.59414	3.49272	2.85389	2.26439	2.92687	3.13599	ND	ND	ND	ND	ND	ND	ND	ND	ND	ND	ND	ND	ND	ND	ND	ND	ND	ND	7.0379	6.58521	7.28387	6.47568	6.52578	5.15263	2.62748	2.44402	2.35558	1.81643	1.63136	1.76804	1.60095	1.69802	2.4725	2.18909	2.22598	2.36984	2.64813	2.10624	2.75398	2.13991	2.3059
Benzoic acid, ethyl ester	92	93-89-0	75.3878	75.7828	87.7566	80.1645	85.4947	83.274	ND	ND	ND	ND	ND	ND	ND	ND	ND	ND	ND	ND	ND	ND	ND	ND	ND	ND	237.315	232.515	236.738	231.145	216.402	254.434	82.9805	86.7272	76.7015	78.0817	78.9268	75.6144	131.963	133.627	157.531	154.494	147.557	143.734	ND	ND	ND	ND	ND
Butanoic acid, 1-methylpropyl ester	90	89378-59-6	ND	ND	ND	ND	ND	ND	ND	ND	ND	ND	ND	ND	ND	ND	ND	ND	ND	ND	ND	ND	ND	ND	ND	ND	ND	ND	ND	ND	ND	ND	1.00972	1.02951	1.85222	1.79684	1.58501	1.63014	ND	ND	ND	ND	ND	ND	ND	ND	ND	ND	ND
7-Octenoic acid, ethyl ester	91	35194-38-8	ND	ND	ND	ND	ND	ND	ND	ND	ND	ND	ND	ND	ND	ND	ND	ND	ND	ND	ND	ND	ND	ND	ND	ND	ND	ND	ND	ND	ND	ND	1.33788	0.911777	1.11288	0.959992	0.972899	0.959715	ND	ND	ND	ND	ND	ND	1.64689	1.47481	1.55481	1.62291	1.44521
2-Furancarboxylic acid, ethyl ester	91	614-99-3	ND	ND	ND	ND	ND	ND	ND	ND	ND	ND	ND	ND	ND	ND	ND	ND	ND	ND	ND	ND	ND	ND	ND	ND	ND	ND	ND	ND	ND	ND	12.9342	10.0221	3.57002	3.68656	4.02801	4.04884	13.792	13.761	13.604	13.2268	12.8422	12.6894	ND	ND	ND	ND	ND
1-Undecanol, acetate	98	1731-81-3	ND	ND	ND	ND	ND	ND	ND	ND	ND	ND	ND	ND	ND	ND	ND	ND	ND	ND	ND	ND	ND	ND	ND	ND	9.30872	8.87918	10.6516	10.9021	5.54401	5.54401	ND	ND	ND	ND	ND	ND	ND	ND	ND	ND	ND	ND	8.17744	7.14071	9.33321	7.95987	8.94642
2-Octenoic acid, ethyl ester	98	2351-90-8	ND	ND	ND	ND	ND	ND	ND	ND	ND	ND	ND	ND	ND	ND	ND	ND	ND	ND	ND	ND	ND	ND	ND	ND	ND	ND	ND	ND	ND	ND	ND	ND	ND	ND	ND	ND	ND	ND	ND	ND	ND	ND	5.6185	3.07198	4.99428	2.73135	4.33432
2-Nonenoic acid, ethyl ester	91	17463-01-3	ND	ND	ND	ND	ND	ND	ND	ND	ND	ND	ND	ND	ND	ND	ND	ND	ND	ND	ND	ND	ND	ND	ND	ND	ND	ND	ND	ND	ND	ND	ND	ND	ND	ND	ND	ND	ND	ND	ND	ND	ND	ND	1.72441	1.14492	1.58176	1.38689	1.28431
Acetic acid, 2-phenylethyl ester	100	103-45-7	ND	ND	ND	ND	ND	ND	ND	ND	ND	ND	ND	ND	ND	ND	ND	ND	ND	ND	ND	ND	ND	ND	ND	ND	ND	ND	ND	ND	ND	ND	ND	ND	ND	ND	ND	ND	ND	ND	ND	ND	ND	ND	79.0375	76.366	77.8475	79.9083	77.5889
Heptanoic acid, 3-methylbutyl ester	89	109-25-1	ND	ND	ND	ND	ND	ND	ND	ND	ND	ND	ND	ND	ND	ND	ND	ND	ND	ND	ND	ND	ND	ND	ND	ND	20.5314	16.8676	18.0224	15.4775	22.5444	19.4434	ND	ND	ND	ND	ND	ND	ND	ND	ND	ND	ND	ND	ND	ND	ND	ND	ND
Nonadecanoic acid, ethyl ester	94	18281-04-4	ND	ND	ND	ND	ND	ND	ND	ND	ND	ND	ND	ND	ND	ND	ND	ND	ND	ND	ND	ND	ND	ND	ND	ND	9.46921	7.46545	9.53615	9.25769	7.39841	7.94818	ND	ND	ND	ND	ND	ND	ND	ND	ND	ND	ND	ND	ND	ND	ND	ND	ND
Propanoic acid, 2-methyl-, hexyl ester	80	2349-07-7	ND	ND	ND	ND	ND	ND	ND	ND	ND	ND	ND	ND	ND	ND	ND	ND	ND	ND	ND	ND	ND	ND	ND	ND	ND	ND	ND	ND	ND	ND	ND	ND	ND	ND	ND	ND	ND	ND	ND	ND	ND	ND	ND	ND	ND	ND	ND
Pentanoic acid, pentyl ester	97	2173-56-0	ND	ND	ND	ND	ND	ND	ND	ND	ND	ND	ND	ND	ND	ND	ND	ND	ND	ND	ND	ND	ND	ND	ND	ND	ND	ND	ND	ND	ND	ND	ND	ND	ND	ND	ND	ND	ND	ND	ND	ND	ND	ND	ND	ND	ND	ND	ND
Butanoic acid, heptyl ester	95	5870-93-9	ND	ND	ND	ND	ND	ND	ND	ND	ND	ND	ND	ND	ND	ND	ND	ND	ND	ND	ND	ND	ND	ND	ND	ND	ND	ND	ND	ND	ND	ND	ND	ND	ND	ND	ND	ND	ND	ND	ND	ND	ND	ND	ND	ND	ND	ND	ND
2-Furanmethanol	97	623-19-8	ND	ND	ND	ND	ND	ND	ND	ND	ND	ND	ND	ND	ND	ND	ND	ND	ND	ND	ND	ND	ND	ND	ND	ND	ND	ND	ND	ND	ND	ND	ND	ND	ND	ND	ND	ND	ND	ND	ND	ND	ND	ND	ND	ND	ND	ND	ND
Pentanoic acid, 2-methylpropyl ester	96	6639-14-1	ND	ND	ND	ND	ND	ND	ND	ND	ND	ND	ND	ND	ND	ND	ND	ND	ND	ND	ND	ND	ND	ND	ND	ND	ND	ND	ND	ND	ND	ND	ND	ND	ND	ND	ND	ND	ND	ND	ND	ND	ND	ND	ND	ND	ND	ND	ND
2,4-Hexadienoic acid, ethyl ester, (2E,4E)-	97	2396-84-1	ND	ND	ND	ND	ND	ND	ND	ND	ND	ND	ND	ND	ND	ND	ND	ND	ND	ND	ND	ND	ND	ND	ND	ND	ND	ND	ND	ND	ND	ND	ND	ND	ND	ND	ND	ND	ND	ND	ND	ND	ND	ND	ND	ND	ND	ND	ND
Nonyl chloroformate	96	57045-82-6	ND	ND	ND	ND	ND	ND	ND	ND	ND	ND	ND	ND	ND	ND	ND	ND	ND	ND	ND	ND	ND	ND	ND	ND	ND	ND	ND	ND	ND	ND	ND	ND	ND	ND	ND	ND	ND	ND	ND	ND	ND	ND	ND	ND	ND	ND	ND
Alcohols
1-Propanol, 2-methyl-	99	78-83-1	62.0137	57.7914	56.3305	57.6196	54.08	53.9465	56.9735	63.4754	59.0401	56.6377	76.0004	49.26	68.3069	76.9479	83.9117	81.0192	85.3443	81.0565	24.7039	25.9877	25.5334	27.3491	26.8576	27.4028	98.2103	84.0157	89.787	86.881	78.5421	63.5928	59.3715	53.4394	53.3121	53.5413	59.7099	55.4736	77.1342	76.247	83.5744	82.3844	80.6548	78.5945	46.3259	45.8367	44.3874	47.9161	47.5068
1-Butanol	100	71-36-3	39.4107	35.758	36.854	38.1637	37.0877	32.6054	14.8726	18.1539	16.2737	16.2019	20.4457	14.801	34.3027	36.9279	36.244	37.3751	38.1535	36.8453	32.841	33.1073	33.7374	35.4968	34.9306	35.2602	37.841	36.6338	39.992	36.7257	30.8499	27.4006	23.8912	21.7262	18.8307	18.0533	19.4789	18.8926	28.6664	28.6168	35.0199	34.9103	35.0947	32.6046	14.6499	14.8923	13.9533	15.6402	15.9105
1-Butanol, 3-methyl-	100	123-51-3	160.827	153.174	164.143	160.68	170.472	150.07	137.845	150.74	143.361	149.936	171.68	146.277	251.389	263.689	255.568	271.242	274.537	267.266	78.2364	82.1108	83.6666	88.9008	87.5614	86.6209	485.296	468.513	493.396	474.618	436.016	471.618	263.329	241.965	204.575	206.066	218.191	211.891	307.404	306.326	399.423	396.818	390.387	372.238	248.681	246.407	244.673	261.274	251.586
1-Pentanol	96	71-40-1	4.17897	3.88631	4.10935	4.09296	4.87426	4.37938	8.34668	11.5099	10.298	12.1907	12.1003	14.149	10.8075	10.2459	9.24615	9.3795	9.46711	8.99198	ND	ND	ND	ND	ND	ND	12.3193	11.5361	12.4534	13.0633	9.41519	8.42916	8.79226	8.7181	2.43922	3.25289	2.70423	2.83295	8.70976	8.71916	9.33016	9.76412	9.68214	8.96402	2.53348	2.55835	2.70792	2.90716	2.89847
1-Hexanol	98	111-27-3	20.7641	19.3339	22.1572	22.4415	23.1112	21.2574	15.2017	17.2091	16.8028	18.2056	18.9832	18.1121	66.0099	72.3031	67.0331	5.90661	70.1311	72.3028	28.2225	29.7389	29.1903	32.5342	31.7823	29.6296	96.365	97.6189	99.6219	98.3747	88.3708	74.1663	22.8164	19.6028	19.3957	20.5787	21.6922	20.6195	79.8314	79.8604	81.2508	83.4836	81.4034	75.0582	20.0156	20.0217	19.5447	21.2746	20.4417
1-Octanol	98	111-87-5	16.7224	19.2663	18.1849	15.8179	18.2207	19.0647	14.2223	12.7845	15.4405	22.1529	18.0284	22.1659	48.903	53.3194	40.5753	9.07574	44.8254	46.9983	6.31922	8.3674	5.49866	8.57228	7.70613	7.62168	60.173	61.403	62.0277	51.9865	52.4944	53.7564	20.3434	27.2369	23.3072	22.6138	24.4949	23.4143	41.9716	42.248	45.6096	47.147	42.4974	41.4851	26.2618	25.9946	25.746	26.9268	25.8191
Undecanol-4	85	4272-06-4	2.08699	3.2063	2.19089	3.68721	2.94477	3.57743	2.17203	1.85503	1.85561	2.83409	2.3406	4.0767	ND	ND	ND	ND	ND	ND	ND	ND	ND	ND	ND	ND	ND	ND	ND	ND	ND	ND	1.63422	2.36465	2.43817	2.46304	2.91507	2.59694	2.9359	2.61293	1.58698	1.89698	1.22446	1.24001	1.99147	2.33504	2.71284	2.12764	2.48407
2-Tetradecanol	85	4706-81-4	ND	ND	ND	ND	ND	ND	8.67361	7.97044	8.3645	9.24147	8.55193	10.3325	ND	ND	ND	ND	ND	ND	ND	ND	ND	ND	ND	ND	ND	ND	ND	ND	ND	ND	ND	ND	ND	ND	ND	ND	ND	ND	ND	ND	ND	ND	ND	ND	ND	ND	ND
3-Hexanol, 2,4-dimethyl-	98	13432-25-2	ND	ND	ND	ND	ND	ND	18.5682	21.045	19.6875	24.0103	23.565	21.9358	ND	ND	ND	ND	ND	ND	18.5845	18.685	20.4444	23.6675	22.7928	20.644	ND	ND	ND	ND	ND	ND	ND	ND	ND	ND	ND	ND	ND	ND	ND	ND	ND	ND	ND	ND	ND	ND	ND
Phenylethyl Alcohol	99	60-12-8	43.3931	42.7234	50.7615	47.5483	50.3383	43.327	34.5664	41.7099	37.2964	40.6918	43.3285	41.5617	56.5152	61.0948	43.3719	41.6333	41.9707	44.2342	25.4704	22.8673	27.6671	25.5531	26.4357	26.3139	92.6303	90.8983	98.7237	97.7767	62.713	50.9724	55.3053	50.4681	36.8296	39.8695	42.6059	37.9611	58.1426	56.6594	62.9151	60.1671	59.3966	62.8427	55.9424	47.9959	46.6816	51.1089	52.159
2-Butanol	90	15892-23-6	ND	ND	ND	ND	ND	ND	ND	ND	ND	ND	ND	ND	26.646	28.702	37.7071	33.9943	33.9906	31.5856	ND	ND	ND	ND	ND	ND	ND	ND	ND	ND	ND	ND	16.1205	15.6588	17.2278	17.4944	17.1136	19.0064	17.015	16.79	20.1933	17.8038	16.3024	14.1731	ND	ND	ND	ND	ND
2-Pentadecanol	97	1653-34-5	4.93271	6.39707	7.90498	7.69213	7.63538	7.72799	ND	ND	ND	ND	ND	ND	6.17451	7.5718	3.17825	13.1759	3.77426	4.64797	5.33654	5.22051	5.15997	6.35841	6.14713	5.55686	ND	ND	ND	ND	ND	ND	5.72362	5.96809	6.25961	6.24323	6.26785	6.12988	5.66526	5.89319	6.7897	6.24371	6.40061	6.13455	4.31127	3.1034	3.75484	3.50086	3.6752
1-Cyclohexene-1-ethanol, 2,6,6-trimethyl-	96	472-65-1	ND	ND	ND	ND	ND	ND	ND	ND	ND	ND	ND	ND	3.71064	3.97321	2.58389	2.37901	1.66179	2.57954	ND	ND	ND	ND	ND	ND	7.14614	7.37806	7.72191	9.46226	5.01346	7.97199	ND	ND	ND	ND	ND	ND	ND	ND	ND	ND	ND	ND	ND	ND	ND	ND	ND
.alpha.-Bisabolol	88	515-69-5	6.11222	5.58936	6.28361	6.46124	6.32614	6.53695	ND	ND	ND	ND	ND	ND	ND	ND	ND	ND	ND	ND	3.97115	3.73793	4.60054	4.26205	3.5005	4.61007	ND	ND	ND	ND	ND	ND	ND	ND	ND	ND	ND	ND	ND	ND	ND	ND	ND	ND	ND	ND	ND	ND	ND
1,6,10-Dodecatrien-3-ol, 3,7,11-trimethyl-, (E)-	91	40716-66-3	ND	ND	ND	ND	ND	ND	ND	ND	ND	ND	ND	ND	ND	ND	ND	ND	ND	ND	2.05654	2.3813	2.4353	2.75458	2.39619	2.22076	ND	ND	ND	ND	ND	ND	ND	ND	ND	ND	ND	ND	ND	ND	ND	ND	ND	ND	0.5223	0.74924	0.995786	0.86806	0.758736
1-Decanol	97	112-30-1	ND	ND	ND	ND	ND	ND	ND	ND	ND	ND	ND	ND	ND	ND	ND	ND	ND	ND	ND	ND	ND	ND	ND	ND	ND	ND	ND	ND	ND	ND	ND	ND	ND	ND	ND	ND	3.66731	3.38669	2.57095	3.07761	2.08954	4.69601	ND	ND	ND	ND	ND
2-Heptadecanol	91	16813-18-6	ND	ND	ND	ND	ND	ND	ND	ND	ND	ND	ND	ND	ND	ND	ND	ND	ND	ND	ND	ND	ND	ND	ND	ND	14.5103	10.8772	12.0623	15.1867	6.66964	5.56549	ND	ND	ND	ND	ND	ND	ND	ND	ND	ND	ND	ND	ND	ND	ND	ND	ND
3-Methyl-1-dodecyn-3-ol	95	24424-78-0	ND	ND	ND	ND	ND	ND	ND	ND	ND	ND	ND	ND	ND	ND	ND	ND	ND	ND	ND	ND	ND	ND	ND	ND	ND	ND	ND	ND	ND	ND	ND	ND	ND	ND	ND	ND	ND	ND	ND	ND	ND	ND	ND	ND	ND	ND	ND
Aldehydes
Nonanal	100	124-19-6	12.3832	13.1952	14.6715	13.9133	14.6828	13.6476	15.3486	16.8234	16.9161	17.3576	18.7762	18.1071	18.2418	20.3334	15.5904	17.0109	15.7912	16.3151	22.2829	23.9712	23.5101	22.1671	22.2872	22.6512	26.3429	23.6593	26.201	24.6938	20.7729	17.853	15.406	15.8658	14.94	17.4459	16.8103	16.7588	15.4236	16.1455	16.1612	16.0994	15.1801	14.6599	17.3985	15.7322	17.4345	15.8543	17.2175
Decanal	98	112-31-2	4.4046	5.1457	6.46484	6.22064	5.28083	6.30922	9.54808	8.80693	6.95507	11.2527	9.52786	8.66805	8.60131	9.4509	4.4917	5.78755	5.39798	5.25127	8.75583	7.95533	7.46158	8.18625	8.94879	8.11321	11.2391	15.981	10.5785	13.0818	12.2055	11.3789	4.33053	4.57935	3.33588	4.07274	4.02019	4.26918	4.01746	4.16784	4.6641	7.29753	6.962	6.43828	4.4044	3.03494	3.36183	2.76744	3.8892
Furfural	100	98-01-1	551.149	547.742	625.705	594.436	616.631	573.889	455.384	484.538	465.826	497.281	527.368	473.584	662.631	655.977	613.71	31.4077	619.796	616.8	336.878	351.758	384.129	358.67	350.005	378.074	1360.24	1297.46	1246.06	1308.96	936.9	1037.92	516.97	460.403	473.202	447.685	504.067	470.119	849.136	822.038	962.549	944.786	877.762	903.099	394.988	320.521	341.407	350.65	365.272
Benzaldehyde	97	100-52-7	72.0434	73.886	83.4121	77.4835	79.4406	75.4202	36.2173	41.41	40.2881	43.8276	43.0282	42.4788	135.266	134.944	144.429	7.69801	148.916	145.074	73.0864	75.9943	78.7606	74.2832	71.8774	78.2096	263.878	255.293	245.528	250.969	208.131	181.207	110.342	98.2776	88.2951	84.6793	93.9932	90.99	184.054	180.284	204.514	198.531	186.045	190.766	75.1458	62.8823	67.3083	65.7526	68.6998
Undecanal	90	112-44-7	ND	ND	ND	ND	ND	ND	4.413	2.38026	3.6396	3.10113	4.77371	2.95281	ND	ND	ND	ND	ND	ND	3.2023	3.04304	4.85396	4.04001	3.26072	3.46625	8.01356	7.62543	7.21282	7.13144	6.50727	6.19811	3.10846	3.09535	2.67362	2.02701	2.49201	2.29974	2.07208	3.60074	7.4653	7.23017	6.91537	7.01652	ND	ND	ND	ND	ND
Benzeneacetaldehyde	95	122-78-1	20.5899	17.721	23.0978	21.6027	23.0032	24.7307	18.3596	23.1641	25.1359	27.1773	29.9629	26.8732	ND	ND	ND	ND	ND	ND	12.6226	14.9738	13.3491	14.5993	15.0697	15.5115	ND	ND	ND	ND	ND	ND	27.6829	26.8965	32.5901	31.973	37.1193	39.8887	33.4633	36.377	19.4784	16.2578	19.8151	17.6164	33.5739	27.1036	27.6157	28.9546	31.7375
Lilac aldehyde C	96	134-96-3	7.38359	8.67998	10.0448	8.84264	9.83919	8.80732	11.3112	9.97027	9.77905	11.2338	11.824	11.4511	ND	ND	ND	ND	ND	ND	16.0519	13.8243	14.7098	18.5669	17.7606	15.0427	ND	ND	ND	ND	ND	ND	6.1373	6.7866	6.99922	6.28763	6.60267	6.07701	5.78177	5.10207	3.51783	3.48278	3.30741	1.2694	5.38741	6.88918	5.40729	7.07221	6.72287
2-Furancarboxaldehyde, 5-methyl-	89	620-02-0	ND	ND	ND	ND	ND	ND	ND	ND	ND	ND	ND	ND	6.48156	6.8563	9.12704	3.89931	9.21752	9.336	ND	ND	ND	ND	ND	ND	31.5548	28.3649	28.7726	28.8408	29.5321	27.3456	5.85539	5.39832	5.43127	5.4116	5.97785	5.80448	15.3401	14.8982	20.6268	20.1155	19.5871	19.803	ND	ND	ND	ND	ND
Hexanal	91	66-25-1	3.28148	3.8773	2.93705	3.26507	3.07875	3.38046	ND	ND	ND	ND	ND	ND	ND	ND	ND	ND	ND	ND	ND	ND	ND	ND	ND	ND	ND	ND	ND	ND	ND	ND	ND	ND	ND	ND	ND	ND	ND	ND	ND	ND	ND	ND	ND	ND	ND	ND	ND
2-Nonenal, (E)-	95	18829-56-6	ND	ND	ND	ND	ND	ND	ND	ND	ND	ND	ND	ND	ND	ND	ND	ND	ND	ND	ND	ND	ND	ND	ND	ND	ND	ND	ND	ND	ND	ND	ND	ND	ND	ND	ND	ND	ND	ND	ND	ND	ND	ND	ND	ND	ND	ND	ND
2-Furaldehyde diethyl acetal	96	13529-27-6	ND	ND	ND	ND	ND	ND	ND	ND	ND	ND	ND	ND	ND	ND	ND	ND	ND	ND	ND	ND	ND	ND	ND	ND	ND	ND	ND	ND	ND	ND	ND	ND	ND	ND	ND	ND	ND	ND	ND	ND	ND	ND	ND	ND	ND	ND	ND
Acids
Acetic acid	97	77671-22-8	126.632	104.31	80.9998	116.277	77.0064	56.1742	122.285	129.525	102.33	78.0509	201.543	112.548	33.2252	69.4628	57.8471	674.309	56.2685	45.9958	53.9712	54.3702	56.8349	70.847	65.0577	53.0666	31.9333	70.1786	64.7519	83.2322	70.1642	77.1059	29.9569	27.5078	37.7308	35.6649	42.1333	35.2847	40.6761	36.6888	28.0611	23.023	27.866	31.6934	47.5022	43.2311	42.5396	43.2479	44.6136
9,12,15-Octadecatrienoic acid, (Z,Z,Z)-	96	463-40-1	ND	ND	ND	ND	ND	ND	3.196	3.61581	3.5318	4.05056	4.00519	3.82301	ND	ND	ND	ND	ND	ND	ND	ND	ND	ND	ND	ND	5.05746	4.78457	5.75935	4.66377	3.90776	3.68633	2.05424	1.98848	2.67964	2.50111	2.74696	2.5408	2.64049	2.54061	2.34855	1.93238	2.14705	2.227	3.03657	2.47424	2.81048	2.77858	2.481
n-Decanoic acid		334-48-5	ND	ND	ND	ND	ND	ND	ND	ND	ND	ND	ND	ND	ND	ND	ND	ND	ND	ND	ND	ND	ND	ND	ND	ND	ND	ND	ND	ND	ND	ND	13.088	16.0583	12.4924	13.2397	13.9218	12.2836	ND	ND	ND	ND	ND	ND	ND	ND	ND	ND	ND
trans-2-undecenoic acid	96	15790-94-0	ND	ND	ND	ND	ND	ND	ND	ND	ND	ND	ND	ND	ND	ND	ND	ND	ND	ND	ND	ND	ND	ND	ND	ND	ND	ND	ND	ND	ND	ND	9.1036	10.5771	11.0528	11.1902	12.472	10.7891	ND	ND	ND	ND	ND	ND	ND	ND	ND	ND	ND
Octanoic acid	99	124-07-2	ND	ND	ND	ND	ND	ND	ND	ND	ND	ND	ND	ND	ND	ND	ND	ND	ND	ND	ND	ND	ND	ND	ND	ND	ND	ND	ND	ND	ND	ND	ND	ND	ND	ND	ND	ND	32.3843	32.1626	32.5006	25.9324	30.6318	30.8909	ND	ND	ND	ND	ND
trans-2-Dodecenoic acid	92	32466-54-9	ND	ND	ND	ND	ND	ND	ND	ND	ND	ND	ND	ND	ND	ND	ND	ND	ND	ND	ND	ND	ND	ND	ND	ND	ND	ND	ND	ND	ND	ND	ND	ND	ND	ND	ND	ND	ND	ND	ND	ND	ND	ND	ND	ND	ND	ND	ND
4-Ketopimelic	98	502-50-1	ND	ND	ND	ND	ND	ND	ND	ND	ND	ND	ND	ND	ND	ND	ND	ND	ND	ND	ND	ND	ND	ND	ND	ND	17.2947	17.0811	17.6451	17.1219	14.718	13.1937	5.23115	5.87469	5.37853	4.98511	5.36686	5.15136	9.19184	9.85944	11.9261	11.5707	11.1541	10.6123	4.65389	3.59055	4.20869	4.08793	3.9992
Ktones
2-Heptanone	97	110-43-0	3.37882	3.50324	4.17588	5.41134	8.19788	3.63086	26.4998	26.9365	24.0035	30.7072	26.0669	7.65059	23.4679	25.9189	29.6946	22.3472	31.4216	24.5398	12.9524	14.7429	17.5474	13.9529	13.8787	15.5471	40.9651	10.9561	39.8588	14.0669	31.7707	16.3445	27.1977	34.2024	23.7368	23.076	28.0185	30.5194	28.936	22.2842	27.345	27.6557	34.491	31.0891	33.8431	32.2244	31.3215	38.7683	33.8671
3-Octanone	97	106-68-3	3.78763	3.94089	4.40128	4.66985	4.79225	4.78089	5.39851	4.10569	4.95695	5.23311	5.04469	5.61224	4.40507	3.77506	3.53691	3.55112	3.24054	4.16605	2.24525	2.12803	2.60999	2.82925	2.1277	2.19167	ND	ND	ND	ND	ND	ND	3.75507	3.62784	6.6376	6.4863	6.24146	6.63938	6.19242	6.47384	4.17827	4.5964	3.91774	3.64646	8.08497	7.94157	7.77565	8.28146	8.18169
2-Octanone	95	111-13-7	4.58429	4.68551	2.73632	5.44524	5.32472	3.35239	6.48489	6.77745	4.97522	5.85199	9.73119	5.8255	5.61785	5.84749	7.38962	7.30981	7.4647	7.82843	3.66509	2.93257	2.78409	2.86278	2.99195	4.57319	ND	ND	ND	ND	ND	ND	9.69833	9.19997	7.71343	7.05825	6.94838	7.00661	6.26933	7.12468	9.8513	9.8923	9.28173	9.11666	4.55518	4.29232	4.62329	4.52457	4.68582
2-Nonanone	100	821-55-6	47.1602	48.9097	53.5426	50.1107	52.7315	51.2724	50.8384	53.225	53.8679	59.5285	57.7967	57.6804	29.7963	31.4195	27.5453	15.2092	26.9098	27.8583	38.547	38.8503	39.2227	40.614	39.4209	39.4405	33.43	32.093	32.5901	28.8608	28.2681	23.4699	54.3194	53.309	60.5923	59.1698	56.7824	57.3507	23.7361	25.2055	26.4376	26.7268	25.1878	23.9624	62.3166	59.6201	63.9699	61.3057	63.6097
4-Undecanone	99	14476-37-0	46.7329	46.6533	54.1838	46.0746	51.759	47.9557	59.7795	64.3168	62.9216	69.654	69.4867	68.4494	42.2028	42.5134	23.778	29.7375	24.9953	27.2664	25.5354	25.638	26.1213	26.8912	25.642	25.8814	12.6605	14.4947	16.5793	15.4504	9.22137	10.0133	47.6987	47.4781	54.1219	48.7725	47.7009	48.8562	45.0639	45.5116	30.9534	29.7546	29.0098	27.7768	20.2147	21.0523	21.3451	20.3804	23.0181
2-Undecanone	99	112-12-9	135.478	135.17	151.605	145.026	152.889	142.674	138.854	145.736	141.44	156.826	159.974	150.336	95.294	102.124	48.0603	57.4946	54.1531	57.8331	76.7119	78.3693	83.5379	82.3049	81.221	82.2903	120.188	111.658	115.22	117.317	118.028	119.308	120.068	117.597	137.999	127.2	128.377	126.37	69.1511	68.892	75.1501	70.4996	67.2377	66.4362	89.8413	75.3647	87.6106	76.0882	83.2888
2-Dodecanone	95	6175-49-1	11.015	12.0741	13.5198	12.8082	13.0866	12.6735	8.77086	9.64228	9.6972	11.717	10.644	10.9097	ND	ND	ND	ND	ND	ND	3.91116	4.18674	4.40238	4.14089	4.76503	4.8344	11.1615	10.7736	10.5888	10.6312	9.74468	9.39926	4.13729	3.75918	8.34689	7.58916	8.39	7.5529	6.82666	7.21914	4.0486	4.1414	4.0176	3.78603	6.48605	4.89968	6.222	5.22471	5.5471
2-Nonen-4-one	94	32064-72-5	35.107	36.2507	41.4118	37.3424	41.2556	38.831	43.5549	47.5501	46.1893	51.8854	51.7158	46.6505	8.66803	13.5024	6.24287	6.35943	7.20329	6.349	58.6703	57.461	60.0848	69.1942	63.1569	57.568	ND	ND	ND	ND	ND	ND	25.0108	24.3998	27.521	27.5605	26.5179	25.7215	5.24895	6.1156	5.46294	6.33237	4.90426	5.56423	16.4735	15.0652	16.489	15.802	16.377
5,9-Undecadien-2-one, 6,10-dimethyl-		689-67-8	ND	ND	ND	ND	ND	ND	ND	ND	ND	ND	ND	ND	ND	ND	ND	ND	ND	ND	ND	ND	ND	ND	ND	ND	ND	ND	ND	ND	ND	ND	8.47234	8.36759	12.2014	11.0609	12.2421	10.8342	ND	ND	ND	ND	ND	ND	ND	ND	ND	ND	ND
5,9-Undecadien-2-one, 6,10-dimethyl-, (E)-	94	3796-70-1	10.9166	11.7771	12.9624	10.7445	13.1622	10.9735	10.1199	10.9671	10.5567	10.7711	10.6106	10.1078	ND	ND	ND	ND	ND	ND	ND	ND	ND	ND	ND	ND	ND	ND	ND	ND	ND	ND	ND	ND	ND	ND	ND	ND	10.5119	10.7626	8.46925	7.80167	8.55952	7.54834	10.5373	9.60907	10.1896	10.2011	9.91287
2-Pentadecanone	98	2345-28-0	20.9852	21.9503	24.932	26.5219	28.8367	25.4468	16.8443	19.0048	17.2483	19.4245	19.5842	18.6431	10.2064	11.6402	3.47396	4.38256	3.67387	4.58483	13.4993	15.8999	21.751	21.1691	18.3389	18.6187	ND	ND	ND	ND	ND	ND	6.23175	5.23008	8.58771	8.60248	9.3918	8.51316	8.38928	8.00579	6.3745	4.23332	5.79423	5.35624	7.98101	7.89022	9.36363	8.46869	8.61101
2-Tridecanone	99	593-08-8	57.1988	59.187	60.1376	65.5338	69.9271	66.3906	ND	ND	ND	ND	ND	ND	21.7653	21.4418	15.6235	12.7602	16.4171	17.8137	ND	ND	ND	ND	ND	ND	48.4315	45.7053	47.5828	51.382	42.6208	48.4901	71.907	72.6269	73.7908	79.4554	80.4852	76.6384	21.6571	25.938	23.6137	21.7555	22.0927	20.4631	ND	ND	ND	ND	ND
7-Decen-2-one	99	35194-33-3	13.0705	12.7716	14.7375	13.7897	13.6237	14.9401	ND	ND	ND	ND	ND	ND	ND	ND	ND	ND	ND	ND	ND	ND	ND	ND	ND	ND	ND	ND	ND	ND	ND	ND	ND	ND	ND	ND	ND	ND	2.8553	2.84153	0.920656	0.938008	1.10565	0.698042	ND	ND	ND	ND	ND
2-Nonadecanone	98	629-66-3	ND	ND	ND	ND	ND	ND	ND	ND	ND	ND	ND	ND	ND	ND	ND	ND	ND	ND	ND	ND	ND	ND	ND	ND	16.0741	13.3445	13.2412	15.2401	15.5508	14.3128	ND	ND	ND	ND	ND	ND	ND	ND	ND	ND	ND	ND	ND	ND	ND	ND	ND
2-Undecanone, 6,10-dimethyl-	93	1604-34-8	ND	ND	ND	ND	ND	ND	ND	ND	ND	ND	ND	ND	ND	ND	ND	ND	ND	ND	ND	ND	ND	ND	ND	ND	ND	ND	ND	ND	ND	ND	ND	ND	ND	ND	ND	ND	ND	ND	ND	ND	ND	ND	ND	ND	ND	ND	ND
6-Hydroxycyclodecanone	89	15957-40-1	ND	ND	ND	ND	ND	ND	ND	ND	ND	ND	ND	ND	ND	ND	ND	ND	ND	ND	ND	ND	ND	ND	ND	ND	ND	ND	ND	ND	ND	ND	ND	ND	ND	ND	ND	ND	ND	ND	ND	ND	ND	ND	ND	ND	ND	ND	ND
Alkanes
Butane, 1,1-diethoxy-2-methyl-	97	3658-94-4	ND	ND	ND	ND	ND	ND	2.87052	3.15975	3.89832	4.22451	3.43471	19.7811	5.25519	6.48349	6.38961	7.34231	7.07174	7.58821	3.27604	2.69284	2.87887	3.28149	3.16201	3.23773	14.4931	8.00388	10.1404	10.6904	7.42753	7.06697	9.54118	9.14181	5.50954	6.87471	6.24049	6.01201	5.71467	6.62377	12.8576	13.6103	12.6429	11.6237	5.65611	6.74543	6.22142	6.90204	6.62033
Butane, 1,1-diethoxy-3-methyl-	99	3842-03-3	11.313	12.2293	13.3271	12.3297	14.2347	13.5612	13.8504	16.2749	14.9673	19.1085	16.7086	18.6576	39.0068	45.9524	50.6736	54.0002	55.6074	60.3305	15.7411	16.2222	16.4767	18.9859	19.9167	17.4539	49.1264	48.3031	53.3235	48.3541	58.3275	47.1277	35.3463	35.5241	31.4861	36.2336	34.1239	34.1919	83.1686	87.6814	89.2722	95.5657	90.7538	80.2403	30.8934	36.5724	33.3422	37.6878	36.8671
Decane, 3,7-dimethyl-	81	17312-54-8	ND	ND	ND	ND	ND	ND	2.44889	2.43917	1.87936	2.48343	2.71509	2.91771	ND	ND	ND	ND	ND	ND	ND	ND	ND	ND	ND	ND	ND	ND	ND	ND	ND	ND	ND	ND	ND	ND	ND	ND	ND	ND	ND	ND	ND	ND	ND	ND	ND	ND	ND
1,3-Dioxepane, 2-heptyl-	91	61732-92-1	9.83397	9.31243	10.6866	9.00232	9.75256	9.77116	ND	ND	ND	ND	ND	ND	7.5609	6.98639	3.30313	4.52872	4.83724	4.58632	5.89845	6.18579	6.17634	5.88025	5.28862	5.7401	78.1059	73.844	74.7074	71.3494	66.6691	68.1609	18.5172	16.2763	14.5678	12.9836	13.7594	13.5105	23.603	22.9304	36.3017	34.6769	32.2883	32.1436	11.1741	8.39943	10.3455	8.15542	8.96251
Tetradecane	96	629-59-4	ND	ND	ND	ND	ND	ND	ND	ND	ND	ND	ND	ND	ND	ND	ND	ND	ND	ND	2.50374	2.83425	3.20924	2.68357	2.99359	4.28108	ND	ND	ND	ND	ND	ND	12.918	12.4682	15.5587	13.7531	13.8267	14.4891	3.24599	3.15273	2.82154	2.67381	2.33077	2.28681	28.8405	23.5839	29.5142	23.6877	27.8192
Nonane, 5-(1-methylpropyl)-	92	62185-54-0	ND	ND	ND	ND	ND	ND	ND	ND	ND	ND	ND	ND	ND	ND	ND	ND	ND	ND	1.30751	1.76982	2.64238	1.40209	1.35394	2.62653	ND	ND	ND	ND	ND	ND	ND	ND	ND	ND	ND	ND	ND	ND	ND	ND	ND	ND	ND	ND	ND	ND	ND
Octane, 2-chloro-	89	628-61-5	ND	ND	ND	ND	ND	ND	ND	ND	ND	ND	ND	ND	ND	ND	ND	ND	ND	ND	2.43265	2.82154	3.22409	2.66385	3.0182	1.44282	ND	ND	ND	ND	ND	ND	ND	ND	ND	ND	ND	ND	ND	ND	ND	ND	ND	ND	ND	ND	ND	ND	ND
Nonadecane	89	629-92-5	ND	ND	ND	ND	ND	ND	ND	ND	ND	ND	ND	ND	ND	ND	ND	ND	ND	ND	ND	ND	ND	ND	ND	ND	ND	ND	ND	ND	ND	ND	2.26939	2.14616	1.49518	0.698199	1.15525	1.48924	1.47616	1.39933	2.7411	1.10503	1.88258	2.50357	ND	ND	ND	ND	ND
Dodecane, 2,6,11-trimethyl-	95	31295-56-4	ND	ND	ND	ND	ND	ND	ND	ND	ND	ND	ND	ND	ND	ND	ND	ND	ND	ND	ND	ND	ND	ND	ND	ND	ND	ND	ND	ND	ND	ND	ND	ND	ND	ND	ND	ND	ND	ND	ND	ND	ND	ND	5.42896	2.90977	6.26922	2.704	3.33262
Octacosane	96	630-02-4	ND	ND	ND	ND	ND	ND	ND	ND	ND	ND	ND	ND	ND	ND	ND	ND	ND	ND	ND	ND	ND	ND	ND	ND	ND	ND	ND	ND	ND	ND	ND	ND	ND	ND	ND	ND	ND	ND	ND	ND	ND	ND	5.16108	3.58279	4.62358	3.71967	3.81343
Tridecane	98	629-50-5	ND	ND	ND	ND	ND	ND	ND	ND	ND	ND	ND	ND	ND	ND	ND	ND	ND	ND	ND	ND	ND	ND	ND	ND	ND	ND	ND	ND	ND	ND	ND	ND	ND	ND	ND	ND	ND	ND	ND	ND	ND	ND	ND	ND	ND	ND	ND
Tetradecane, 1-chloro-	90	2425-54-9	ND	ND	ND	ND	ND	ND	ND	ND	ND	ND	ND	ND	ND	ND	ND	ND	ND	ND	ND	ND	ND	ND	ND	ND	ND	ND	ND	ND	ND	ND	ND	ND	ND	ND	ND	ND	ND	ND	ND	ND	ND	ND	ND	ND	ND	ND	ND
Eicosane, 10-methyl-	95	54833-23-7	ND	ND	ND	ND	ND	ND	ND	ND	ND	ND	ND	ND	ND	ND	ND	ND	ND	ND	ND	ND	ND	ND	ND	ND	ND	ND	ND	ND	ND	ND	ND	ND	ND	ND	ND	ND	ND	ND	ND	ND	ND	ND	ND	ND	ND	ND	ND
Pyrazines
Pyrazine, trimethyl-	97	14667-55-1	ND	ND	ND	ND	ND	ND	ND	ND	ND	ND	ND	ND	ND	ND	ND	ND	ND	ND	ND	ND	ND	ND	ND	ND	ND	ND	ND	ND	ND	ND	5.24598	4.65646	2.53934	2.37487	2.412	2.4555	ND	ND	ND	ND	ND	ND	ND	ND	ND	ND	ND
Pyrazine, tetramethyl-	97	1124-11-4	ND	ND	ND	ND	ND	ND	ND	ND	ND	ND	ND	ND	ND	ND	ND	ND	ND	ND	ND	ND	ND	ND	ND	ND	ND	ND	ND	ND	ND	ND	4.77339	4.01408	2.54955	3.00511	3.41478	3.39082	2.85008	2.77593	4.27707	4.23075	4.15782	4.30823	ND	ND	ND	ND	ND
Pyrazine, 2-ethyl-6-methyl-	90	13925-03-6	ND	ND	ND	ND	ND	ND	ND	ND	ND	ND	ND	ND	ND	ND	ND	ND	ND	ND	ND	ND	ND	ND	ND	ND	ND	ND	ND	ND	ND	ND	ND	ND	ND	ND	ND	ND	2.36806	2.54455	3.86633	3.862	3.53826	3.60606	ND	ND	ND	ND	ND
Pyrazine, 3-butyl-2,5-dimethyl-	97	40790-29-2	ND	ND	ND	ND	ND	ND	ND	ND	ND	ND	ND	ND	ND	ND	ND	ND	ND	ND	ND	ND	ND	ND	ND	ND	ND	ND	ND	ND	ND	ND	ND	ND	ND	ND	ND	ND	ND	ND	ND	ND	ND	ND	16.0205	16.3549	16.6756	17.1999	16.1242
Others
Naphthalene, 1,2-dihydro-1,1,6-trimethyl-	98	30364-38-6	19.5991	20.0835	22.05	22.2223	22.3979	21.9519	21.5342	23.3215	24.2878	24.2414	25.2027	24.0146	6.04359	5.76636	5.0005	5.35575	6.45437	6.97166	15.024	15.2415	16.8047	15.4029	15.5894	15.4839	14.4737	13.0844	14.0766	14.332	15.9359	15.3985	6.99919	7.22033	11.8188	9.62757	9.53463	9.56826	9.50751	9.28946	7.51595	7.32038	6.5466	6.82675	ND	ND	ND	ND	ND
Naphthalene, 1-methyl-	96	90-12-0	ND	ND	ND	ND	ND	ND	19.807	22.3561	21.9037	24.2138	23.5919	24.5995	ND	ND	ND	ND	ND	ND	ND	ND	ND	ND	ND	ND	ND	ND	ND	ND	ND	ND	ND	ND	ND	ND	ND	ND	ND	ND	ND	ND	ND	ND	ND	ND	ND	ND	ND
Naphthalene, 1,5-dimethyl-	91	571-61-9	ND	ND	ND	ND	ND	ND	5.82414	5.71027	5.93408	6.27602	6.58784	5.75339	ND	ND	ND	ND	ND	ND	ND	ND	ND	ND	ND	ND	ND	ND	ND	ND	ND	ND	ND	ND	ND	ND	ND	ND	ND	ND	ND	ND	ND	ND	ND	ND	ND	ND	ND
Naphthalene, 1,7-dimethyl-	95	575-37-1	ND	ND	ND	ND	ND	ND	6.72437	4.57924	7.08443	7.2645	4.74844	4.86324	ND	ND	ND	ND	ND	ND	ND	ND	ND	ND	ND	ND	ND	ND	ND	ND	ND	ND	ND	ND	ND	ND	ND	ND	ND	ND	ND	ND	ND	ND	ND	ND	ND	ND	ND
Naphthalene	84	91-20-3	ND	ND	ND	ND	ND	ND	ND	ND	ND	ND	ND	ND	ND	ND	ND	ND	ND	ND	60.3806	61.0882	65.76	68.2004	65.2586	64.2369	75.3581	64.8415	66.3895	66.5715	68.9395	65.6502	ND	ND	ND	ND	ND	ND	ND	ND	ND	ND	ND	ND	ND	ND	ND	ND	ND
Naphthalene, 1,2,3,4-tetrahydro-6-methyl-	92	1680-51-9	ND	ND	ND	ND	ND	ND	ND	ND	ND	ND	ND	ND	ND	ND	ND	ND	ND	ND	ND	ND	ND	ND	ND	ND	ND	ND	ND	ND	ND	ND	ND	ND	ND	ND	ND	ND	ND	ND	ND	ND	ND	ND	ND	ND	ND	ND	ND
Naphthalene, 1,2,3,4-tetrahydro-5,7-dimethyl-	93	21693-54-9	ND	ND	ND	ND	ND	ND	ND	ND	ND	ND	ND	ND	ND	ND	ND	ND	ND	ND	ND	ND	ND	ND	ND	ND	ND	ND	ND	ND	ND	ND	ND	ND	ND	ND	ND	ND	ND	ND	ND	ND	ND	ND	ND	ND	ND	ND	ND
Naphthalene, 1,3-dimethyl-	80	575-41-7	ND	ND	ND	ND	ND	ND	ND	ND	ND	ND	ND	ND	ND	ND	ND	ND	ND	ND	ND	ND	ND	ND	ND	ND	ND	ND	ND	ND	ND	ND	ND	ND	ND	ND	ND	ND	ND	ND	ND	ND	ND	ND	ND	ND	ND	ND	ND
Benzene, 1,2,4,5-tetramethyl-	95	95-93-2	9.14013	9.45664	9.71275	9.53437	8.91862	9.78789	9.43669	10.6494	10.9754	11.9931	12.3697	11.9337	ND	ND	ND	ND	ND	ND	5.96426	5.50858	5.63978	4.87321	5.12949	5.46269	ND	ND	ND	ND	ND	ND	ND	ND	ND	ND	ND	ND	ND	ND	ND	ND	ND	ND	5.17652	4.49491	5.82449	4.16406	5.40375
Benzene, (2,2-diethoxyethyl)-	88	6314-97-2	36.7662	31.3915	35.5257	33.2566	29.5551	22.9767	7.62424	9.14517	8.2472	10.7218	10.104	10.6904	ND	ND	ND	ND	ND	ND	14.9186	13.6926	14.0755	11.0583	9.31598	10.3895	33.5487	28.1246	24.3191	26.0103	27.8895	26.707	7.17861	6.72679	11.9948	13.321	12.9427	11.6368	11.9595	13.4688	9.19479	8.46957	8.80223	8.10354	13.3088	15.26	13.9013	15.8282	14.4126
Biphenyl	98	92-52-4	ND	ND	ND	ND	ND	ND	6.85935	7.8492	7.51453	8.58708	9.63299	8.30524	ND	ND	ND	ND	ND	ND	4.47677	4.28948	5.23722	5.73007	5.74439	5.05842	14.6006	13.1831	14.2504	15.5858	15.4128	5.07637	ND	ND	ND	ND	ND	ND	ND	ND	ND	ND	ND	ND	ND	ND	ND	ND	ND
Mesitylene	87	108-67-8	ND	ND	ND	ND	ND	ND	ND	ND	ND	ND	ND	ND	ND	ND	ND	ND	ND	ND	4.34276	4.09394	4.27255	3.68583	4.17227	4.16772	ND	ND	ND	ND	ND	ND	ND	ND	ND	ND	ND	ND	ND	ND	ND	ND	ND	ND	ND	ND	ND	ND	ND
Benzene, 1,2,3,4-tetramethyl-	88	488-23-3	ND	ND	ND	ND	ND	ND	ND	ND	ND	ND	ND	ND	ND	ND	ND	ND	ND	ND	ND	ND	ND	ND	ND	ND	ND	ND	ND	ND	ND	ND	2.34161	2.56263	5.08562	3.46706	3.0216	3.11039	ND	ND	ND	ND	ND	ND	ND	ND	ND	ND	ND
1-Methyl-4-(6-methylhept-5-en-2-yl)cyclohexa-1,3-diene	99	451-55-8	75.3608	84.4864	93.2527	81.0422	87.5559	97.057	57.2725	64.7072	62.133	65.5214	66.6424	64.6958	ND	ND	ND	ND	ND	ND	27.3562	27.8191	36.1474	32.6949	34.3775	34.2121	ND	ND	ND	ND	ND	ND	3.79024	2.97468	20.6079	19.1072	21.9619	21.4812	4.03266	3.08172	4.06893	3.75925	3.69282	3.13131	50.5908	35.96	43.6148	41.4884	46.3237
3,7-Decadiene, 2,9-dimethyl-	98	74630-13-0	ND	ND	ND	ND	ND	ND	ND	ND	ND	ND	ND	ND	ND	ND	ND	ND	ND	ND	ND	ND	ND	ND	ND	ND	ND	ND	ND	ND	ND	ND	ND	ND	ND	ND	ND	ND	ND	ND	ND	ND	ND	ND	2.61988	2.57186	2.81048	2.98386	3.02383
7-Tetradecene, (E)-	92	41446-63-3	ND	ND	ND	ND	ND	ND	ND	ND	ND	ND	ND	ND	ND	ND	ND	ND	ND	ND	ND	ND	ND	ND	ND	ND	7.31559	6.69022	8.22203	9.03031	4.77533	4.2435	ND	ND	ND	ND	ND	ND	ND	ND	ND	ND	ND	ND	ND	ND	ND	ND	ND
Furan, 2-pentyl-	91	3777-69-3	ND	ND	ND	ND	ND	ND	11.7343	11.8215	12.9451	13.036	13.2291	11.9341	ND	ND	ND	ND	ND	ND	ND	ND	ND	ND	ND	ND	ND	ND	ND	ND	ND	ND	ND	ND	ND	ND	ND	ND	ND	ND	ND	ND	ND	ND	ND	ND	ND	ND	ND
Furfuryl ethyl ether	98	6270-56-0	45.0233	44.8331	51.6098	48.4101	51.0862	49.5941	40.716	46.1443	44.5957	49.6627	50.0223	47.6573	52.3529	54.2505	54.5037	58.3603	57.2928	59.3086	29.1331	29.9162	31.1036	31.8231	30.8303	30.0246	40.3283	40.5014	42.447	41.4451	39.7906	31.9193	80.5101	89.0525	87.4831	89.6157	91.4871	90.2573	84.4347	85.9606	66.668	69.6449	64.9542	62.2253	38.6873	37.1924	37.6237	39.6952	38.3628
Dimethyl trisulfide	91	3658-80-8	5.83619	4.93238	4.69779	5.10075	2.77844	3.626	3.36327	4.74038	3.35567	3.25378	3.33569	3.18361	ND	ND	ND	ND	ND	ND	8.3496	9.00208	9.02342	9.27557	9.06964	8.63174	ND	ND	ND	ND	ND	ND	ND	ND	ND	ND	ND	ND	ND	ND	ND	ND	ND	ND	ND	ND	ND	ND	ND
Pentasulfide, dimethyl	82	7330-31-6	ND	ND	ND	ND	ND	ND	ND	ND	ND	ND	ND	ND	ND	ND	ND	ND	ND	ND	2.36736	2.90882	2.5176	2.87433	1.83624	0.793537	ND	ND	ND	ND	ND	ND	ND	ND	ND	ND	ND	ND	ND	ND	ND	ND	ND	ND	ND	ND	ND	ND	ND
2,4-Di-tert-butylphenol	91	96-76-4	ND	ND	ND	ND	ND	ND	ND	ND	ND	ND	ND	ND	ND	ND	ND	ND	ND	ND	ND	ND	ND	ND	ND	ND	ND	ND	ND	ND	ND	ND	ND	ND	ND	ND	ND	ND	ND	ND	ND	ND	ND	ND	3.53834	3.69886	3.73644	3.69937	3.40824
2-Acetyl-5-methylfuran	87	1193-79-9	ND	ND	ND	ND	ND	ND	ND	ND	ND	ND	ND	ND	ND	ND	ND	ND	ND	ND	ND	ND	ND	ND	ND	ND	ND	ND	ND	ND	ND	ND	ND	ND	ND	ND	ND	ND	ND	ND	ND	ND	ND	ND	ND	ND	ND	ND	ND
Thiophene, 3-phenyl-	98	2404-87-7	ND	ND	ND	ND	ND	ND	ND	ND	ND	ND	ND	ND	ND	ND	ND	ND	ND	ND	ND	ND	ND	ND	ND	ND	ND	ND	ND	ND	ND	ND	ND	ND	ND	ND	ND	ND	ND	ND	ND	ND	ND	ND	ND	ND	ND	ND	ND
1-Propanone, 1-(2-furanyl)-	88	3194-15-8	ND	ND	ND	ND	ND	ND	ND	ND	ND	ND	ND	ND	ND	ND	ND	ND	ND	ND	ND	ND	ND	ND	ND	ND	ND	ND	ND	ND	ND	ND	ND	ND	ND	ND	ND	ND	ND	ND	ND	ND	ND	ND	ND	ND	ND	ND	ND
Azulene	91	275-51-4	ND	ND	ND	ND	ND	ND	ND	ND	ND	ND	ND	ND	ND	ND	ND	ND	ND	ND	ND	ND	ND	ND	ND	ND	ND	ND	ND	ND	ND	ND	ND	ND	ND	ND	ND	ND	ND	ND	ND	ND	ND	ND	ND	ND	ND	ND	ND
Note: the first letter in the sample number represents the serial number of the fermentation round, the second letter represents the quality grade of the base liquor and the third letter in the sample number represents the serial number of the parallel samples. For example, 3-Y-1 represents the first parallel sample of superior-grade base liquor of 3rd round of fermentation, 3-1-1 represents the …
[truncated: 25 more columns]

## Sheet: Table S3
				Table S3. Contents (mg/L) of differential compounds in different quality grades of base liquor of 3rd, 4th and 5th round of fermentation.
Compound name	Similarity	CAS	VIP	3-Y-1	3-Y-2	3-Y-3	3-Y-4	3-Y-5	3-Y-6	3-1-1	3-1-2	3-1-3	3-1-4	3-1-5	3-1-6	3-2-1	3-2-2	3-2-3	3-2-4	3-2-5	3-2-6	3-3-1	3-3-2	3-3-3	3-3-4	3-3-5	3-3-6
Decanoic acid, ethyl ester	100	110-38-3	3.98818	1245.87	1218.3	1445.25	1399.97	1461.68	1350.46	659.962	671.574	660.866	725.058	740.966	686.371	646.59	651.839	219.047	103.43	267.58	284.964	547.442	563.246	628.613	574.811	561.293	604.494
Octanoic acid, ethyl ester	100	106-32-1	3.79711	1622.03	1584.83	1812.96	1713.22	1818.72	1706.9	1600.79	1651.5	1633.9	1801.97	1786.81	1699.77	2370.35	2429.67	1354	1345.26	1316.7	1409.63	744.81	733.033	747.557	712.135	731.728	728.717
Hexanoic acid, ethyl ester	100	123-66-0	3.61954	622.836	616.882	700.821	663.281	699.414	663.608	806.414	851.675	813.05	918.222	877.158	860.93	2165.03	2274.17	1839.3	1689.34	1740.03	1819.72	1288.02	1291.54	1303.81	1299.29	1318.6	1282.64
Butanoic acid, ethyl ester	100	105-54-4	2.38912	239.697	235.773	264.205	249.317	271.304	253.094	161.376	177.86	168.931	185.983	185.112	174.627	432.669	446.477	401.131	398.779	402.933	407.157	381.367	395.051	394.012	395.61	393.806	399.546
2-Hydroxy-propanoic acid, ethyl ester	98	97-64-3	2.26555	1054.18	898.172	834.668	1025.18	836.794	721.218	605.062	699.237	578.57	510.59	935.475	486.907	364.984	395.008	428.805	127.093	432.186	370.982	447.372	452.607	496.049	494.772	522.581	620.512
Heptanoic acid, ethyl ester	99	106-30-9	2.20024	129.273	125.984	141.03	136.038	140.496	135.931	155.434	163.354	160.257	177.586	171.857	168.445	485.25	511.653	366.062	405.857	338.971	364.833	88.2352	90.0543	89.5678	87.6106	91.4223	87.7629
Hexadecanoic acid, ethyl ester	100	628-97-7	2.06451	705.942	823.728	891.067	920.082	1069.72	850.251	850.172	862.303	796.863	852.109	870.782	803.292	763.311	742.995	215.452	258.214	236.297	239.795	428.682	564.736	763.727	761.545	654.127	707.502
Benzeneacetic acid, ethyl ester	99	101-97-3	1.97648	531.991	542.629	616.478	578.303	623.565	589.545	507.025	531.918	520.147	582.257	570.001	556.265	442.217	447.475	318.59	357.521	330.55	345.736	243.237	249.229	260.504	269.383	260.463	254.84
Furfural	100	98-01-1	1.79812	551.149	547.742	625.705	594.436	616.631	573.889	455.384	484.538	465.826	497.281	527.368	473.584	662.631	655.977	613.71	618.252	619.796	616.8	336.878	351.758	384.129	358.67	350.005	378.074
3-Methyl-1-butanol	100	123-51-3	1.76473	160.827	153.174	164.143	160.68	170.472	150.07	251.389	263.689	255.568	271.242	274.537	267.266	137.845	150.74	143.361	149.936	171.68	146.277	78.2364	82.1108	83.6666	88.9008	87.5614	86.6209
Heptanoic acid, propyl ester	96	7778-87-2	1.74718	ND	ND	ND	ND	ND	ND	ND	ND	ND	ND	ND	ND	6.55014	6.8816	4.65662	5.47485	2.71296	4.35071	ND	ND	ND	ND	ND	ND
Benzoic acid, ethyl ester	92	93-89-0	1.63491	75.3878	75.7828	87.7566	80.1645	85.4947	83.274	ND	ND	ND	ND	ND	ND	ND	ND	ND	ND	ND	ND	ND	ND	ND	ND	ND	ND
2-Tridecanone	99	593-08-8	1.55034	57.1988	59.187	60.1376	65.5338	69.9271	66.3906	ND	ND	ND	ND	ND	ND	31.7653	31.4418	15.6235	16.8453	16.4171	17.8137	ND	ND	ND	ND	ND	ND
Nonanoic acid, ethyl ester	98	123-29-5	1.54546	285.121	286.66	329.105	313.346	334.808	308.127	303.178	308.867	307.565	332.402	347.302	319.207	385.125	391.927	158.386	191.527	179.013	190.428	145.563	146.257	155.221	141.576	141.815	150.406
Dodecanoic acid, ethyl ester	100	106-33-2	1.46132	314.092	326.808	364.577	372.577	396.129	364.6	238.098	245.235	238.547	267.05	267.08	250.21	284.232	296.354	106.892	117.812	114.333	117.451	144.06	158.399	199.014	188.946	176.259	182.793
Pentanoic acid, ethyl ester	100	539-82-2	1.35749	60.9286	59.8821	66.443	62.9528	66.5128	62.6448	33.0917	35.8932	34.9168	39.9234	38.01	37.1714	122.922	128.786	117.007	109.909	112.069	117.174	47.3843	49.2828	49.2417	49.1457	50.4678	49.0056
Benzaldehyde	97	100-52-7	1.31537	72.0434	73.886	83.4121	77.4835	79.4406	75.4202	36.2173	41.41	40.2881	43.8276	43.0282	42.4788	135.266	134.944	144.429	145.885	148.916	145.074	73.0864	75.9943	78.7606	74.2832	71.8774	78.2096
3-Methyl-butanoic acid, ethyl ester	100	108-64-5	1.24427	98.2204	104.162	112.933	105.491	112.798	109.519	93.4431	103.278	98.3529	112.094	108.156	107.069	138.986	140.275	131.463	121.626	123.814	129.5	47.1567	47.123	49.3041	48.5962	49.6197	48.5797
Acetic acid, butyl ester	98	123-86-4	1.21376	20.4257	19.8066	21.7133	21.5311	21.974	20.1613	ND	ND	ND	ND	ND	ND	ND	ND	ND	ND	ND	ND	50.8223	48.1374	54.1283	54.958	50.572	68.7822
Naphthalene	84	91-20-3	1.20196	ND	ND	ND	ND	ND	ND	ND	ND	ND	ND	ND	ND	ND	ND	ND	ND	ND	ND	60.3806	61.0882	65.76	68.2004	65.2586	64.2369
2-Hydroxy-4-methyl-pentanoic acid, ethyl ester	91	10348-47-7	1.15622	ND	ND	ND	ND	ND	ND	33.3152	35.9677	34.0478	36.7438	38.761	36.9249	21.8029	24.9986	23.8441	44.867	25.4222	26.0341	28.005	29.1296	30.5861	33.8267	32.0931	31.812
Heptadecanoic acid, ethyl ester	99	14010-23-2	1.15364	ND	ND	ND	ND	ND	ND	26.5423	22.043	22.7066	22.4096	24.3323	22.7915	ND	ND	ND	ND	ND	ND	ND	ND	ND	ND	ND	ND
1-Methyl-naphthalene	96	90-12-0	1.13515	ND	ND	ND	ND	ND	ND	19.807	22.3561	21.9037	24.2138	23.5919	24.5995	ND	ND	ND	ND	ND	ND	ND	ND	ND	ND	ND	ND
Acetic acid	97	77671-22-8	1.10578	126.632	104.31	80.9998	116.277	77.0064	56.1742	122.285	129.525	102.33	78.0509	201.543	112.548	33.2252	69.4628	57.8471	62.5238	56.2685	45.9958	53.9712	54.3702	56.8349	70.847	115.058	153.067
2-Undecanone	99	112-12-9	1.10415	135.478	135.17	151.605	145.026	152.889	142.674	138.854	145.736	141.44	156.826	159.974	150.336	95.294	102.124	48.0603	59.827	54.1531	57.8331	76.7119	78.3693	83.5379	82.3049	81.221	82.2903
3-Methyl-1-butanol, acetate	94	123-92-2	1.05819	147.289	148.506	167.23	157.56	170.604	161.462	148.722	157.793	148.558	163.967	158.847	151.86	138.487	146.32	128.622	121.413	124.635	129.03	186.527	191.935	194.189	196.107	194.08	193.564
1-Butanol	100	71-36-3	1.0478	39.4107	35.758	36.854	38.1637	37.0877	32.6054	14.8726	18.1539	16.2737	16.2019	20.4457	14.801	34.3027	36.9279	36.244	37.3751	38.1535	36.8453	32.841	33.1073	33.7374	35.4968	34.9306	35.2602
2,4-Dimethyl-3-hexanol	98	13432-25-2	1.03038	ND	ND	ND	ND	ND	ND	18.5682	21.045	19.6875	24.0103	23.565	21.9358	ND	ND	ND	ND	ND	ND	18.5845	18.685	20.4444	23.6675	22.7928	20.644
2-Methyl-butanoic acid, ethyl ester	99	7452-79-1	1.02431	70.9263	70.4999	78.1241	72.5145	75.8496	73.3517	60.3187	64.9234	63.8501	70.175	67.5515	69.3078	82.0047	84.6365	77.142	73.1499	74.9275	78.2015	26.3605	26.5945	26.6496	26.2277	26.2397	26.4929
2-Nonen-4-one	94	32064-72-5	1.01752	35.107	36.2507	41.4118	37.3424	41.2556	38.831	43.5549	47.5501	46.1893	51.8854	51.7158	46.6505	8.66803	13.5024	6.24287	7.85634	7.20329	6.349	58.6703	57.461	60.0848	69.1942	63.1569	57.568
4th RF				4-Y-1	4-Y-2	4-Y-3	4-Y-4	4-Y-5	4-Y-6	4-1-1	4-1-2	4-1-3	4-1-4	4-1-5	4-1-6	4-2-1	4-2-2	4-2-3	4-2-4	4-2-5	4-2-6	4-3-1	4-3-2	4-3-3	4-3-4	4-3-5	4-3-6
Octanoic acid, ethyl ester	100	106-32-1	3.84895	3841.68	3424.78	3596.49	3512.64	2289.62	2035.55	1737.75	1725.82	1384.51	1138.98	1053.28	1102.68	1018.31	1023.98	1796.25	1669.25	1582.57	1575.37	2502.18	2134.97	2610.63	2027.32	2393.07	1288.65
Hexanoic acid, ethyl ester	100	123-66-0	3.46117	3374.24	3166.23	3312.38	3194.27	2785.15	2400.94	2337.71	2307.14	794.136	704.209	647.443	670.052	622.092	657.631	2543.27	2454.4	2368.71	2264.48	929.06	882.378	999.005	862.788	953.017	615.828
Decanoic acid, ethyl ester	100	110-38-3	3.15928	1469.72	1309.39	1343.54	1405.7	541.021	497.085	491.017	468.793	586.2	533.787	556.351	542.338	508.025	511.172	515.232	490.856	460.861	455.113	1266.95	964.079	1190.4	1004.44	1119.27	735.472
Hexadecanoic acid, ethyl ester	100	628-97-7	2.62933	1434.33	947.443	1253.56	1418.23	456.258	374.885	395.654	350.765	286.717	307.378	325.76	331.934	350.082	290.184	429.922	351.753	373.686	342.552	410.953	358.917	411.524	412.857	361.653	364.123
Furfural	100	98-01-1	2.48344	1360.24	1297.46	1246.06	1308.96	936.9	837.915	1016.97	960.403	473.202	447.685	504.067	470.119	449.136	422.038	962.549	944.786	877.762	903.099	394.988	320.521	341.407	350.65	365.272	282.943
Benzeneacetic acid, ethyl ester	99	101-97-3	2.23227	760.755	753.8	777.202	768.444	568.67	480.258	487.428	462.608	769.351	817.026	842.409	803.599	752.032	784.493	555.347	556.923	537.268	508.404	835.173	795.69	800.583	847.495	818.745	819.753
Decanoic acid	97	334-48-5	2.17262	ND	ND	ND	ND	ND	ND	33.088	26.0583	12.4924	13.2397	13.9218	12.2836	ND	ND	ND	ND	ND	ND	ND	ND	ND	ND	ND	ND
Octanoic acid	99	124-07-2	2.07965	ND	ND	ND	ND	ND	ND	ND	ND	ND	ND	ND	ND	12.3843	12.1626	32.5006	25.9324	30.6318	30.8909	ND	ND	ND	ND	ND	ND
Benzenepropanoic acid, ethyl ester	92	2021-28-5	2.03235	90.5312	86.7241	94.8931	92.3417	56.1498	47.4263	39.6588	37.3488	25.1306	25.5564	26.5542	23.8618	ND	ND	ND	ND	ND	ND	55.7422	55.36	56.5722	54.6831	55.3687	58.8484
2-Hydroxy-propanoic acid, ethyl ester	98	97-64-3	1.92323	312.371	292.784	297.204	300.713	220.239	192.582	304.196	278.491	468.443	458.501	528.296	469.626	482.401	471.608	299.893	263.894	304.044	305.859	541.224	510.746	499.698	509.209	528.11	429.513
2-Tridecanone	99	593-08-8	1.74699	48.4315	45.7053	47.5828	51.382	22.6208	18.4901	21.907	18.6269	73.7908	79.4554	80.4852	76.6384	71.6571	75.938	23.6137	21.7555	22.0927	20.4631	ND	ND	ND	ND	ND	ND
Butanoic acid, ethyl ester	100	105-54-4	1.7152	538.902	526.734	540.516	538.032	488.567	416.448	473.577	459.368	225.865	217.669	218.147	217.442	208.822	215.811	519.963	532.036	499.152	477.699	220.792	208.617	220.218	214.462	223.752	176.485
Heptanoic acid, ethyl ester	99	106-30-9	1.61801	766.671	697.008	735.051	709.838	570.635	487.674	396.348	396.144	121.408	101.954	89.9529	94.777	88.4898	93.1681	431.815	408.156	383.61	375.439	261.604	242.425	285.462	230.1	265.177	151.338
2-Phenyl-acetic acid, ethyl ester	100	103-45-7	1.56007	ND	ND	ND	ND	ND	ND	ND	ND	ND	ND	ND	ND	ND	ND	ND	ND	ND	ND	79.0375	76.366	77.8475	79.9083	77.5889	78.8002
2-Undecanone	99	112-12-9	1.53874	120.188	111.658	115.22	117.317	68.0277	59.3083	70.0677	67.5967	137.999	127.2	128.377	126.37	119.151	118.892	75.1501	70.4996	67.2377	66.4362	89.8413	75.3647	87.6106	76.0882	83.2888	55.5394
Dodecanoic acid, ethyl ester	100	106-33-2	1.48528	510.584	429.72	462.279	495.186	177.203	153.9	174.701	153.756	147.029	139.905	153.552	139.871	136.697	133.894	179.247	152.77	156.094	155.123	272.455	217.52	264.126	227.415	235.69	185.412
Benzoic acid, ethyl ester	92	93-89-0	1.46582	237.315	232.515	236.738	231.145	176.402	154.434	142.981	136.727	76.7015	78.0817	78.9268	75.6144	71.9633	73.627	157.531	154.494	147.557	143.734	ND	ND	ND	ND	ND	ND
Nonanoic acid, ethyl ester	98	123-29-5	1.43809	633.371	566.442	579.197	587.988	277.198	253.949	239.434	228.904	193.422	170.312	161.202	169.682	159.222	148.837	238.208	224.424	210.709	209.98	235.05	185.909	228.279	183.82	216.981	129.075
1,1-Diethoxy-3-methyl-butane	99	3842-03-3	1.41663	49.1264	48.3031	53.3235	48.3541	58.3275	47.1277	65.3463	65.5241	31.4861	36.2336	34.1239	34.1919	33.1686	37.6814	89.2722	95.5657	90.7538	80.2403	30.8934	36.5724	33.3422	37.6878	36.8671	42.1418
(E)-6,10-Dimethyl-5,9-undecadien-2-one	94	3796-70-1	1.38341	ND	ND	ND	ND	ND	ND	ND	ND	ND	ND	ND	ND	10.5119	10.7626	8.46925	7.80167	8.55952	7.54834	10.5373	9.60907	10.1896	10.2011	9.91287	9.33149
Furfuryl ethyl ether	98	6270-56-0	1.36262	40.3283	40.5014	42.447	41.4451	39.7906	31.9193	60.5101	59.0525	87.4831	89.6157	91.4871	90.2573	84.4347	85.9606	66.668	69.6449	64.9542	62.2253	38.6873	37.1924	37.6237	39.6952	38.3628	36.3705
6,10-Dimethyl-5,9-undecadien-2-one	95	689-67-8	1.36003	ND	ND	ND	ND	ND	ND	7.47234	6.36759	12.2014	11.0609	12.2421	10.8342	ND	ND	ND	ND	ND	ND	ND	ND	ND	ND	ND	ND
Trans-2-undecenoic acid	96	15790-94-0	1.29429	ND	ND	ND	ND	ND	ND	6.1036	5.57708	11.0528	11.1902	12.472	10.7891	ND	ND	ND	ND	ND	ND	ND	ND	ND	ND	ND	ND
3-Methyl-1-butanol	100	123-51-3	1.21958	485.296	468.513	493.396	474.618	436.016	371.618	363.329	341.965	204.575	206.066	218.191	211.891	207.404	206.326	399.423	396.818	390.387	372.238	248.681	246.407	244.673	261.274	251.586	251.682
1-Decanol	97	112-30-1	1.18266	ND	ND	ND	ND	ND	ND	ND	ND	ND	ND	ND	ND	7.66731	8.38669	2.57095	3.07761	2.08954	4.69601	ND	ND	ND	ND	ND	ND
4-Undecanone	99	14476-37-0	1.11633	12.6605	14.4947	16.5793	15.4504	9.22137	4.01326	27.6987	27.4781	54.1219	48.7725	47.7009	48.8562	45.0639	45.5116	30.9534	29.7546	29.0098	27.7768	20.2147	21.0523	21.3451	20.3804	23.0181	15.5198
Benzaldehyde	97	100-52-7	1.07921	263.878	255.293	245.528	250.969	208.131	181.207	210.342	198.278	88.2951	84.6793	93.9932	90.99	84.0543	80.2841	204.514	198.531	186.045	190.766	75.1458	62.8823	67.3083	65.7526	68.6998	58.8808
Isopentyl hexanoate	99	2198-61-0	1.04736	220.633	191.053	200.234	197.288	107.062	98.2229	64.1931	65.0858	27.7729	22.3675	20.3809	21.5472	19.8945	19.7475	66.6279	60.0229	55.7224	57.2288	22.7575	18.149	23.5037	17.3063	21.4016	10.4752
Tetradecanoic acid, ethyl ester	100	124-06-1	1.01578	230.352	176.083	216.184	228.745	76.9363	68.9684	68.7439	63.3006	60.6245	61.8093	64.393	63.9445	63.7627	60.0121	71.1038	61.3738	61.1989	56.8068	87.9607	74.6682	87.7853	82.9366	78.7148	73.9294
3-Methyl-heptanoic acid, butyl ester	89	109-25-1	1.01122	20.5314	16.8676	18.0224	15.4775	22.5444	19.4434	ND	ND	ND	ND	ND	ND	ND	ND	ND	ND	ND	ND	ND	ND	ND	ND	ND	ND
5th RF				5-Y-1	5-Y-2	5-Y-3	5-Y-4	5-Y-5	5-Y-6	5-1-1	5-1-2	5-1-3	5-1-4	5-1-5	5-1-6	5-2-1	5-2-2	5-2-3	5-2-4	5-2-5	5-2-6	5-3-1	5-3-2	5-3-3	5-3-4	5-3-5	5-3-6
Hexanoic acid, ethyl ester	100	123-66-0	4.30703	2350.03	2746.69	2565.51	2169.66	2565.66	2367.89	3342.07	2936.67	3400.76	3618.02	3602.56	3353	2273.36	2125.36	2525.85	2232.35	2464.83	2612.99	3026.91	3054.3	3017.04	2435.16	2580.67	2498.47
Octanoic acid, ethyl ester	100	106-32-1	3.77584	1879.46	2206.38	2037.23	1747.89	2011.35	1899.19	2205.14	1936.26	2256.85	2311.89	2403.95	2340.29	1999.79	1881.6	2253.42	2043.25	2174.14	2233.94	1323.23	1286.64	1282.06	856.571	762.056	755.441
Decanoic acid, ethyl ester	100	110-38-3	3.56335	1881.52	2228.72	1944.28	1701.41	1975.05	1899.63	971.596	921.689	1050.24	929.225	1035.33	952.824	859.308	853.66	979.106	926.385	983.976	916.763	625.665	579.832	620.501	346.874	351.588	372.496
Hexadecanoic acid, ethyl ester	100	628-97-7	2.89056	1127.29	1371.66	1251.75	1104.35	1297.6	1277.87	643.802	568.383	636.443	458.718	397.416	540.871	646.107	660.199	528.113	762.013	706.805	665.163	542.089	567.584	680.75	424.991	542.25	568.517
Benzeneacetic acid, ethyl ester	99	101-97-3	2.68852	916.663	1086.55	998.464	859.165	1014.67	937.827	1041.78	921.283	1042.2	1192.81	1057.76	982.263	627.557	605.924	675.011	590.077	670.234	708.506	495.352	501.46	507.83	427.363	492.469	500.017
2-Hydroxy-propanoic acid, ethyl ester	98	97-64-3	2.6173	1104.68	907.891	974.393	1016.87	1138.4	1037.46	572.662	532.615	568.569	637.297	613.884	680.498	777.14	780.394	764.42	707.942	787.404	789.462	143.736	131.086	146.102	152.698	130.638	137.237
Furfural	100	98-01-1	2.54103	822.836	942.956	847.134	720.187	846.61	807.428	581.608	562.801	607.017	561.834	594.498	531.258	712.758	735.2	756.741	724.542	754.266	729.079	1110.49	1079.13	1109.31	911.715	969.346	952.019
Butanoic acid, ethyl ester	100	105-54-4	2.36821	340.987	393.434	376.055	322.219	367.002	349.754	715.479	628.921	718.019	785.184	768.321	704.477	427.673	412.799	470.48	419.827	463.467	488.304	593.311	595.839	591.637	511.245	567.951	555.443
3-Methyl-1-butanol	100	123-51-3	2.30147	486.01	482.303	496.827	465.264	497.35	495.009	258.487	233.583	260.671	302.664	281.48	263.635	126.468	127.17	139.777	124.5	137.738	143.943	245.783	267.216	263.919	240.117	275.241	251.11
Dodecanoic acid, ethyl ester	100	106-33-2	2.13709	622.413	770.422	654.994	600.36	683.348	657.995	266.998	251.964	285.307	241.498	258.552	257.596	318.066	321.488	357.366	338.203	375.231	328.974	146.94	140.355	155.897	121.053	124.241	137.664
Heptanoic acid, ethyl ester	99	106-30-9	2.12202	129.414	149.974	140.402	121.452	141.707	131.364	190.736	166.927	193.226	211.304	210.318	206.251	382.379	356.404	431.141	379.276	412.206	436.663	514.589	505.932	503.157	392.026	369.067	355.002
Benzaldehyde	97	100-52-7	1.82489	114.141	130.323	116.901	96.5628	117.08	107.892	63.5973	60.0841	61.3563	64.9444	65.4019	57.702	82.183	83.5888	90.992	83.659	90.9282	86.2697	361.308	346.109	355.219	296.932	305.553	307.066
Benzoic acid, ethyl ester	92	93-89-0	1.80172	1.35146	1.35146	1.35146	1.35146	1.35146	1.35146	1.35146	1.35146	1.35146	1.35146	1.35146	1.35146	1.35146	1.35146	1.35146	1.35146	1.35146	1.35146	293.234	290.577	293.802	243.137	265.023	266.702
3-Methyl-butanoic acid, ethyl ester	100	108-64-5	1.76493	117.627	139.503	133.823	115.199	131.647	124.797	171.24	146.769	172.143	189.985	183.626	174.688	42.2845	40.2228	47.2841	41.4985	45.6806	48.3329	168.883	172.623	172.402	141.002	154.375	150.494
2-Undecanone	99	112-12-9	1.66188	261.624	308.141	282.362	239.853	276.883	262.935	231.711	206.798	238.776	246.387	246.689	232.453	92.7821	90.653	106.608	94.1102	104.104	105.214	81.9512	79.7946	80.0444	49.6827	48.1206	49.7889
2-Phenyl-acetic acid, ethyl ester	100	103-45-7	1.64764	1.35146	1.35146	1.35146	1.35146	1.35146	1.35146	1.35146	1.35146	1.35146	1.35146	1.35146	1.35146	89.4988	85.7261	96.8429	84.1577	97.7421	102.709	1.35146	1.35146	1.35146	1.35146	1.35146	1.35146
Tetradecanoic acid, ethyl ester	100	124-06-1	1.58441	270.507	351.723	307.431	282.605	323.007	313.845	116.972	106.477	115.076	83.6963	82.4732	102.786	113.322	111.685	111.462	126.035	130.836	116.869	73.6629	71.4996	65.5587	56.0979	61.6762	65.2652
2-Methyl-butanoic acid, ethyl ester	99	7452-79-1	1.3502	62.7827	73.59	69.3595	59.0662	67.2479	64.0716	99.9644	85.8938	99.1212	110.069	105.601	101.188	19.8843	18.3209	22.7858	20.087	22.1129	23.0228	85.561	85.6496	85.494	72.2951	79.4003	77.5054
2-Tridecanone	99	593-08-8	1.33771	117.099	139.812	128.837	111.932	128.68	123.859	1.35146	1.35146	1.35146	1.35146	1.35146	1.35146	1.35146	1.35146	1.35146	1.35146	1.35146	1.35146	1.35146	1.35146	1.35146	1.35146	1.35146	1.35146
2-Methyl-1-butanol, acetate	58	624-41-9	1.29809	86.8123	132.115	2.70291	4.38211	129.344	117.884	1.35146	1.35146	1.35146	1.35146	1.35146	1.35146	1.35146	1.35146	1.35146	1.35146	1.35146	1.35146	1.35146	1.35146	1.35146	1.35146	1.35146	1.35146
Pentanoic acid, ethyl ester	100	539-82-2	1.25904	65.7679	76.7482	72.2873	61.3882	69.6562	67.229	113.059	98.428	113.128	126	121.072	112.12	156.158	148.268	170.825	154.165	167.612	179.777	277.937	281.729	279.386	225.939	252.895	247.244
Furfuryl ethyl ether	98	6270-56-0	1.23198	133.519	155.22	144.089	123.397	145.695	134.535	197.804	176.397	196.768	227.694	213.138	189.331	124.519	121.536	137.261	117.95	133.37	142.779	88.9571	90.3966	89.6951	74.3413	89.4331	88.1036
4-Undecanone	99	14476-37-0	1.20099	168.25	198.526	182.173	156.896	185.373	172.446	145.146	129.497	151.217	155.588	155.999	148.723	123.857	119.704	139.355	123.654	134.632	139.758	1.35146	1.35146	1.35146	1.35146	1.35146	1.35146
2-Methyl-1-propanol	99	78-83-1	1.16574	52.3675	52.297	51.9393	50.9639	55.5745	53.7347	56.4619	51.6167	54.5613	65.4692	62.4919	62.668	23.3192	24.2043	25.6869	23.1579	25.8687	27.735	119.489	121.11	122.714	119.27	119.519	124.646
Nonanoic acid, ethyl ester	98	123-29-5	1.06666	370.325	430.307	388.041	332.651	391.289	369.879	301.128	275.569	323.061	309.802	335.591	316.708	284.039	275.938	322.664	304.879	316.325	310.982	296.352	278.04	284.645	154.511	140.96	144.444
Phenylethyl Alcohol	99	60-12-8	1.05312	83.1371	89.3072	87.0874	75.5192	88.3687	81.178	65.4791	56.8451	60.1186	77.1462	73.1762	65.4246	39.1144	40.2569	41.5811	37.8151	45.0375	43.794	93.6035	90.9126	89.5709	79.3768	95.4668	93.3369
Benzeneacetaldehyde	95	122-78-1	1.03961	39.1369	54.2858	49.0032	35.5266	38.184	43.0107	81.2681	71.9339	81.9789	86.6825	81.7682	73.774	58.116	57.3267	72.7065	54.2862	65.869	63.5791	1.35146	1.35146	1.35146	1.35146	1.35146	1.35146
2-Heptyl-1,3-dioxepane	91	61732-92-1	1.0284	17.1893	21.412	19.4776	15.6352	18.6082	17.2976	24.2806	21.844	24.9463	24.3821	23.7002	21.5642	15.2784	15.2544	16.8385	15.1169	16.4197	15.808	132.304	136.518	133.737	77.0776	87.058	83.5937
Note: the first letter in the sample number represents the serial number of the fermentation round, the second letter represents the quality grade of the base liquor and the third letter in the sample number represents the serial number of the parallel samples. For example, 3-Y-1 represents the first parallel sample of superior-grade base liquor of 3rd round of fermentation, 3-1-1 represents the …
